# Supplementary material for: A triclinic polymorph of bis­(μ2-ethane­thiol­ato)-1:2κ2 S:S;3:4κ2 S:S-(μ4-disulfido-1:2:3:4κ4 S:S:S′:S′)tetra­kis­[tricarbonyl­iron(II)](2 Fe—Fe)
Source: Acta Crystallogr Sect E Struct Rep Online. 2011 May 14;67(Pt 6):m752–3. doi: 10.1107/S1600536811017405 (PMC3120318; doi:10.1107/S1600536811017405)
Supplement: Supplementary file 1 [file e-67-0m752-sup1.cif]

##############################################################################
#                                                                            #
# This CIF contains the data in a paper accepted for publication in          #
# Acta Crystallographica Section E. It conforms to the requirements of       #
# Notes for Authors for Acta Crystallographica Section E, and has been       #
# peer reviewed under the auspices of the IUCr Commission on Journals.       #
#                                                                            #
# Full details of the Crystallographic Information File format               #
# are given in the paper "The Crystallographic Information File (CIF):       #
# a New Standard Archive File for Crystallography" by S. R. Hall, F. H.      #
# Allen and I. D. Brown [Acta Cryst. (1991), A47, 655-685].                  #
#                                                                            #
# The current version of the core CIF dictionary is obtainable from          #
# ftp://ftp.iucr.org/pub/cif_core.dic.                                       #
#                                                                            #
# Software is freely available for graphical display of the structure(s)     #
# in this CIF. For information consult the CIF software page                 #
# http://www.iucr.org/resources/cif/software.                                #
#                                                                            #
# This file may be used for bona fide research purposes within the           #
# scientific community so long as proper attribution is given to the journal # 
# article from which it was obtained.                                        #
#                                                                            #
##############################################################################
data_I
_audit_creation_method     SHELXL-97
_chemical_name_systematic
;
bis(\m~2~-ethanethiolato)-1:2\k^2^<i>S</i>:<i>S</i>;3:4\k^2^<i>S</i>:<i>S</i>-
(\m~4~-disulfido-1:2:3:4\k^4^<i>S</i>:<i>S</i>:<i>S</i>':<i>S</i>')tetrakis
[tricarbonyliron(II)](2 <i>Fe</i>---<i>Fe</i>)
;
_chemical_name_common
;
;
_chemical_formula_moiety     'C16 H10 Fe4 O12 S4'
_chemical_formula_sum     'C16 H10 Fe4 O12 S4'
_chemical_formula_iupac     '[Fe4 (C2 H5 S)2 (S2) (C O)12]'
_chemical_formula_weight     745.88
_chemical_melting_point     ?
_symmetry_cell_setting     triclinic
_symmetry_space_group_name_H-M     'P -1'
_symmetry_space_group_name_Hall     '-P 1'
loop_
    _symmetry_equiv_pos_as_xyz
    'x, y, z'
    '-x, -y, -z'
_cell_length_a     8.365(4)
_cell_length_b     9.296(5)
_cell_length_c     10.209(5)
_cell_angle_alpha     87.57(2)
_cell_angle_beta     70.082(17)
_cell_angle_gamma     66.103(17)
_cell_volume     678.2(6)
_cell_formula_units_Z     1
_cell_measurement_reflns_used     1200
_cell_measurement_theta_min     2.1347
_cell_measurement_theta_max     27.4835
_cell_measurement_temperature     293.1500
_exptl_crystal_description     'Prism'
_exptl_crystal_colour     'Orange'
_exptl_crystal_size_max     0.15
_exptl_crystal_size_mid     0.12
_exptl_crystal_size_min     0.03
_exptl_crystal_density_diffrn     1.826
_exptl_crystal_density_meas     ?
_exptl_crystal_density_method     'not measured'
_exptl_crystal_F_000     370
_exptl_absorpt_coefficient_mu     2.458
_exptl_absorpt_correction_type     multi-scan
_exptl_absorpt_process_details     '(CrystalClear; Rigaku, 2002)'
_exptl_absorpt_correction_T_min     0.7714
_exptl_absorpt_correction_T_max     1.0000
_exptl_special_details
;
;
_diffrn_ambient_temperature     293.1500
_diffrn_radiation_type     MoK\a
_diffrn_radiation_wavelength     0.71073
_diffrn_radiation_source     'fine-focus sealed tube'
_diffrn_radiation_monochromator     graphite
_diffrn_measurement_device_type
;
Rigaku Mercury70 CCD
;
_diffrn_measurement_method     'CCD_Profile_fitting'
_diffrn_detector_area_resol_mean     ?
_diffrn_reflns_number     5323
_diffrn_reflns_av_R_equivalents     0.0363
_diffrn_reflns_av_sigmaI/netI     0.0703
_diffrn_reflns_theta_min     2.41
_diffrn_reflns_theta_max     27.47
_diffrn_reflns_theta_full     27.47
_diffrn_measured_fraction_theta_max     0.988
_diffrn_measured_fraction_theta_full     0.988
_diffrn_reflns_limit_h_min     -10
_diffrn_reflns_limit_h_max     10
_diffrn_reflns_limit_k_min     -11
_diffrn_reflns_limit_k_max     11
_diffrn_reflns_limit_l_min     -12
_diffrn_reflns_limit_l_max     13
_diffrn_standards_number     0
_diffrn_standards_interval_count     .
_diffrn_standards_interval_time     .
_diffrn_standards_decay_%     ?
_refine_special_details
;
Refinement of <i>F</i>^2^ against ALL reflections. The weighted <i>R</i>-factor
<i>wR</i> and goodness of fit <i>S</i> are based on <i>F</i>^2^, conventional
<i>R</i>-factors <i>R</i> are based on <i>F</i>, with <i>F</i> set to zero for
negative <i>F</i>^2^. The threshold expression of <i>F</i>^2^ >
\s(<i>F</i>^2^) is used only for calculating <i>R</i>-factors(gt) <i>etc</i>.
and is not relevant to the choice of reflections for refinement.
<i>R</i>-factors based on <i>F</i>^2^ are statistically about twice as large
as those based on <i>F</i>, and <i>R</i>- factors based on ALL data will be
even larger.
;
_reflns_number_total     3060
_reflns_number_gt     1939
_reflns_threshold_expression     I>2sigma(I)
_refine_ls_structure_factor_coef     Fsqd
_refine_ls_matrix_type     full
_refine_ls_R_factor_all     0.0892
_refine_ls_R_factor_gt     0.0475
_refine_ls_wR_factor_gt     0.0845
_refine_ls_wR_factor_ref     0.1003
_refine_ls_goodness_of_fit_ref     0.994
_refine_ls_restrained_S_all     0.994
_refine_ls_number_reflns     3060
_refine_ls_number_parameters     163
_refine_ls_number_restraints     0
_refine_ls_hydrogen_treatment     constr
_refine_ls_weighting_scheme     calc
_refine_ls_weighting_details
         'calc w=1/[\s^2^(Fo^2^)+(0.0419P)^2^+0.0000P] where P=(Fo^2^+2Fc^2^)/3'
_atom_sites_solution_hydrogens     geom
_atom_sites_solution_primary     direct
_atom_sites_solution_secondary     difmap
_refine_ls_shift/su_max     0.000
_refine_ls_shift/su_mean     0.000
_refine_diff_density_max     0.391
_refine_diff_density_min     -0.419
_refine_ls_extinction_method     none
_refine_ls_extinction_coef     ?
loop_
    _atom_type_symbol
    _atom_type_description
    _atom_type_scat_dispersion_real
    _atom_type_scat_dispersion_imag
    _atom_type_scat_source
    'C' 'C' 0.0033 0.0016
                         'International Tables Vol C Tables 4.2.6.8 and 6.1.1.4'
    'H' 'H' 0.0000 0.0000
                         'International Tables Vol C Tables 4.2.6.8 and 6.1.1.4'
    'N' 'N' 0.0061 0.0033
                         'International Tables Vol C Tables 4.2.6.8 and 6.1.1.4'
    'O' 'O' 0.0106 0.0060
                         'International Tables Vol C Tables 4.2.6.8 and 6.1.1.4'
    'S' 'S' 0.1246 0.1234
                         'International Tables Vol C Tables 4.2.6.8 and 6.1.1.4'
    'Fe' 'Fe' 0.3463 0.8444
                         'International Tables Vol C Tables 4.2.6.8 and 6.1.1.4'
_computing_data_collection     'CrystalClear (Rigaku, 2002)'
_computing_cell_refinement     'CrystalClear (Rigaku, 2002)'
_computing_data_reduction     'CrystalClear (Rigaku, 2002)'
_computing_structure_solution     'SHELXS97 (Sheldrick, 2008)'
_computing_structure_refinement     'SHELXL97 (Sheldrick, 2008)'
_computing_molecular_graphics     'WinGX (Farrugia, 1999)'
_computing_publication_material     'publCIF (Westrip, 2010)'
_iucr_refine_instruction_details
;
CELL  0.71073   8.3653   9.2963  10.2094   87.566   70.082   66.103
ZERR     1.00   0.0036   0.0047   0.0053    0.024    0.017    0.017
LATT   1
SFAC  C    H    N    O    S    FE
UNIT  16   10   0    12   4    4
MERG   2
FMAP   2
acta
anis
PLAN   20
HTAB    2.00000
BOND   $H
L.S.  20
TEMP  20
WGHT    0.041900
FVAR       0.31446
;
loop_
    _atom_site_type_symbol
    _atom_site_label
    _atom_site_fract_x
    _atom_site_fract_y
    _atom_site_fract_z
    _atom_site_U_iso_or_equiv
    _atom_site_adp_type
    _atom_site_calc_flag
    _atom_site_refinement_flags
    _atom_site_occupancy
    _atom_site_symmetry_multiplicity
    _atom_site_disorder_assembly
    _atom_site_disorder_group
    Fe Fe1 0.31028(8) 1.00320(7) 0.78114(6) 0.03542(19) Uani d . 1 1 . .
    Fe Fe2 0.33627(9) 0.73745(7) 0.86174(7) 0.03887(19) Uani d . 1 1 . .
    S S1 0.06448(15) 0.94806(12) 0.89480(11) 0.0364(3) Uani d . 1 1 . .
    S S2 0.37128(16) 0.79317(13) 0.63756(12) 0.0425(3) Uani d . 1 1 . .
    O O2 0.2904(5) 1.1642(4) 1.0304(4) 0.0659(10) Uani d . 1 1 . .
    O O1 0.7064(5) 0.9407(5) 0.6498(4) 0.0765(12) Uani d . 1 1 . .
    O O3 0.1430(6) 1.2810(4) 0.6441(4) 0.0801(13) Uani d . 1 1 . .
    O O5 0.3256(6) 0.7693(4) 1.1491(4) 0.0767(12) Uani d . 1 1 . .
    C C1 0.5507(7) 0.9675(5) 0.6996(5) 0.0485(12) Uani d . 1 1 . .
    O O6 0.7439(5) 0.5643(5) 0.7670(5) 0.0864(14) Uani d . 1 1 . .
    C C3 0.2065(7) 1.1746(6) 0.6958(5) 0.0477(12) Uani d . 1 1 . .
    C C6 0.5855(8) 0.6296(6) 0.8033(5) 0.0559(14) Uani d . 1 1 . .
    C C2 0.2944(6) 1.1039(5) 0.9341(5) 0.0444(11) Uani d . 1 1 . .
    C C5 0.3261(7) 0.7589(5) 1.0381(6) 0.0527(13) Uani d . 1 1 . .
    C C4 0.2657(8) 0.5763(6) 0.8735(6) 0.0601(14) Uani d . 1 1 . .
    O O4 0.2224(8) 0.4741(5) 0.8805(6) 0.1078(17) Uani d . 1 1 . .
    C C7 0.1744(7) 0.8070(6) 0.5873(5) 0.0546(13) Uani d . 1 1 . .
    H H7A 0.0604 0.8465 0.6691 0.065 Uiso calc R 1 1 . .
    H H7B 0.1589 0.8820 0.5186 0.065 Uiso calc R 1 1 . .
    C C8 0.2037(11) 0.6549(7) 0.5290(9) 0.124(3) Uani d . 1 1 . .
    H H8A 0.0984 0.6666 0.5044 0.187 Uiso calc R 1 1 . .
    H H8B 0.2173 0.5809 0.5972 0.187 Uiso calc R 1 1 . .
    H H8C 0.3149 0.6166 0.4468 0.187 Uiso calc R 1 1 . .
loop_
    _atom_site_aniso_label
    _atom_site_aniso_U_11
    _atom_site_aniso_U_22
    _atom_site_aniso_U_33
    _atom_site_aniso_U_12
    _atom_site_aniso_U_13
    _atom_site_aniso_U_23
    Fe1 0.0322(4) 0.0369(4) 0.0375(4) -0.0163(3) -0.0103(3) 0.0028(3)
    Fe2 0.0377(4) 0.0317(3) 0.0461(4) -0.0122(3) -0.0159(3) 0.0021(3)
    S1 0.0297(6) 0.0386(6) 0.0380(6) -0.0142(5) -0.0079(5) -0.0008(5)
    S2 0.0354(6) 0.0472(7) 0.0405(6) -0.0142(5) -0.0110(5) -0.0050(5)
    O2 0.078(3) 0.079(2) 0.058(2) -0.048(2) -0.024(2) -0.0046(19)
    O1 0.044(2) 0.109(3) 0.076(3) -0.041(2) -0.008(2) 0.001(2)
    O3 0.086(3) 0.063(2) 0.086(3) -0.018(2) -0.042(3) 0.027(2)
    O5 0.092(3) 0.077(3) 0.057(2) -0.020(2) -0.040(2) 0.009(2)
    C1 0.045(3) 0.055(3) 0.046(3) -0.025(3) -0.011(2) 0.005(2)
    O6 0.045(2) 0.079(3) 0.110(3) 0.004(2) -0.029(2) -0.025(2)
    C3 0.052(3) 0.048(3) 0.045(3) -0.022(2) -0.019(2) 0.008(2)
    C6 0.049(3) 0.049(3) 0.066(4) -0.010(3) -0.026(3) -0.005(3)
    C2 0.037(3) 0.049(3) 0.053(3) -0.024(2) -0.015(2) 0.007(2)
    C5 0.053(3) 0.043(3) 0.056(3) -0.010(2) -0.023(3) 0.008(2)
    C4 0.075(4) 0.047(3) 0.071(4) -0.030(3) -0.036(3) 0.015(3)
    O4 0.150(5) 0.074(3) 0.149(4) -0.078(3) -0.076(4) 0.033(3)
    C7 0.050(3) 0.062(3) 0.058(3) -0.021(3) -0.027(3) -0.001(3)
    C8 0.131(7) 0.086(5) 0.194(9) -0.029(5) -0.116(7) -0.027(5)
_geom_special_details
;
All e.s.d.'s (except the e.s.d. in the dihedral angle between two l.s. planes)
are estimated using the full covariance matrix. The cell e.s.d.'s are taken
into account individually in the estimation of e.s.d.'s in distances, angles
and torsion angles; correlations between e.s.d.'s in cell parameters are only
used when they are defined by crystal symmetry. An approximate (isotropic)
treatment of cell e.s.d.'s is used for estimating e.s.d.'s involving l.s.
planes.
;
loop_
    _geom_bond_atom_site_label_1
    _geom_bond_atom_site_label_2
    _geom_bond_site_symmetry_2
    _geom_bond_distance
    _geom_bond_publ_flag
    Fe1 C1 . 1.786(5) yes
    Fe1 C2 . 1.793(5) yes
    Fe1 C3 . 1.824(5) yes
    Fe1 S1 . 2.2393(15) yes
    Fe1 S2 . 2.2688(16) yes
    Fe1 Fe2 . 2.5183(15) yes
    Fe2 C5 . 1.789(5) yes
    Fe2 C6 . 1.794(5) yes
    Fe2 C4 . 1.806(5) yes
    Fe2 S1 . 2.2457(15) yes
    Fe2 S2 . 2.2711(18) yes
    S1 S1 2_577 2.113(2) yes
    S2 C7 . 1.842(5) ?
    O2 C2 . 1.137(5) ?
    O1 C1 . 1.145(5) ?
    O3 C3 . 1.123(5) ?
    O5 C5 . 1.140(6) ?
    O6 C6 . 1.138(6) ?
    C4 O4 . 1.138(6) ?
    C7 C8 . 1.451(7) ?
    C7 H7A . 0.9700 ?
    C7 H7B . 0.9700 ?
    C8 H8A . 0.9600 ?
    C8 H8B . 0.9600 ?
    C8 H8C . 0.9600 ?
loop_
    _geom_angle_atom_site_label_1
    _geom_angle_atom_site_label_2
    _geom_angle_atom_site_label_3
    _geom_angle_site_symmetry_1
    _geom_angle_site_symmetry_3
    _geom_angle
    _geom_angle_publ_flag
    C1 Fe1 C2 . . 90.8(2) ?
    C1 Fe1 C3 . . 99.4(2) ?
    C2 Fe1 C3 . . 99.1(2) ?
    C1 Fe1 S1 . . 157.40(15) ?
    C2 Fe1 S1 . . 94.02(15) ?
    C3 Fe1 S1 . . 101.64(16) ?
    C1 Fe1 S2 . . 87.52(16) ?
    C2 Fe1 S2 . . 156.70(15) ?
    C3 Fe1 S2 . . 104.06(16) ?
    S1 Fe1 S2 . . 79.39(5) ?
    C1 Fe1 Fe2 . . 101.44(15) ?
    C2 Fe1 Fe2 . . 101.42(15) ?
    C3 Fe1 Fe2 . . 150.37(16) ?
    S1 Fe1 Fe2 . . 55.96(4) ?
    S2 Fe1 Fe2 . . 56.35(5) ?
    C5 Fe2 C6 . . 90.6(2) ?
    C5 Fe2 C4 . . 99.0(2) ?
    C6 Fe2 C4 . . 100.4(2) ?
    C5 Fe2 S1 . . 94.44(15) ?
    C6 Fe2 S1 . . 156.35(18) ?
    C4 Fe2 S1 . . 101.55(18) ?
    C5 Fe2 S2 . . 158.11(17) ?
    C6 Fe2 S2 . . 87.54(17) ?
    C4 Fe2 S2 . . 102.75(18) ?
    S1 Fe2 S2 . . 79.21(5) ?
    C5 Fe2 Fe1 . . 102.83(16) ?
    C6 Fe2 Fe1 . . 100.63(17) ?
    C4 Fe2 Fe1 . . 149.28(16) ?
    S1 Fe2 Fe1 . . 55.72(4) ?
    S2 Fe2 Fe1 . . 56.27(4) ?
    S1 S1 Fe1 2_577 . 111.12(8) ?
    S1 S1 Fe2 2_577 . 111.36(8) ?
    Fe1 S1 Fe2 . . 68.32(5) ?
    C7 S2 Fe1 . . 114.87(16) ?
    C7 S2 Fe2 . . 113.05(18) ?
    Fe1 S2 Fe2 . . 67.38(5) ?
    O1 C1 Fe1 . . 177.8(5) ?
    O3 C3 Fe1 . . 179.3(5) ?
    O6 C6 Fe2 . . 178.4(5) ?
    O2 C2 Fe1 . . 177.7(4) ?
    O5 C5 Fe2 . . 177.8(5) ?
    O4 C4 Fe2 . . 179.6(6) ?
    C8 C7 S2 . . 111.8(4) ?
    C8 C7 H7A . . 109.3 ?
    S2 C7 H7A . . 109.3 ?
    C8 C7 H7B . . 109.3 ?
    S2 C7 H7B . . 109.3 ?
    H7A C7 H7B . . 107.9 ?
    C7 C8 H8A . . 109.5 ?
    C7 C8 H8B . . 109.5 ?
    H8A C8 H8B . . 109.5 ?
    C7 C8 H8C . . 109.5 ?
    H8A C8 H8C . . 109.5 ?
    H8B C8 H8C . . 109.5 ?
data_global
_journal_date_recd_electronic     2011-04-27
_journal_date_accepted     2011-05-09
_journal_name_full     'Acta Crystallographica, Section E'
_journal_year     2011
_journal_volume     67
_journal_issue      6
_journal_page_first     m752
_journal_page_last     m753
_journal_paper_category     QM
_journal_coeditor_code     WM2485
_publ_contact_author_name     'Youtao Si'
_publ_contact_author_address
;
Key Laboratory of Humid Subtropical Eco-geographical Processes,
Ministry of Education, Fujian Normal University,
Fuzhou 350007, China.
;
_publ_contact_author_email     'siyoutao@gmail.com'
_publ_contact_author_fax     ?
_publ_contact_author_phone     ?
_publ_section_title
;\
A triclinic polymorph of
bis(\m~2~-ethanethiolato)-1:2\k^2^<i>S</i>:<i>S</i>;3:4\k^2^<i>S</i>:\
<i>S</i>-(\m~4~-disulfido-1:2:3:4\k^4^<i>S</i>:<i>S</i>:<i>S</i>':<i>S</i>')\
tetrakis[tricarbonyliron(II)](2 <i>Fe</i>---<i>Fe</i>)
;
loop_
    _publ_author_name
    _publ_author_footnote
    _publ_author_address
    'Si, Youtao' ?
;
Key Laboratory of Humid Subtropical Eco-Geographical Processes,
Ministry of Education,
Fujian Normal University, Fuzhou 350007, People's Republic of China
;
    'Chen, Hui' .
;
State Key Laboratory of Structural Chemistry,
Fujian Institute of Research on the Structure of Matter,
Fuzhou, Fujian 350002, People's Republic of China
;
    'Chen, Chang Neng' .
;
State Key Laboratory of Structural Chemistry,
Fujian Institute of Research on the Structure of Matter,
Fuzhou, Fujian 350002, People's Republic of China
;
