# Supplementary material for: A triclinic polymorph of bis­(μ2-ethane­thiol­ato)-1:2κ2 S:S;3:4κ2 S:S-(μ4-disulfido-1:2:3:4κ4 S:S:S′:S′)tetra­kis­[tricarbonyl­iron(II)](2 Fe—Fe)
Source: Acta Crystallogr Sect E Struct Rep Online. 2011 May 14;67(Pt 6):m752–3. doi: 10.1107/S1600536811017405 (PMC3120318; doi:10.1107/S1600536811017405)
Supplement: Supplementary file 2 [file e-67-0m752-Isup2.hkl]

# 
# h,k,l, Fc-squared, Fo-squared, sigma(Fo-squared) and status flag 
# 
data_I
_shelx_title ' S in P-1' 
_shelx_refln_list_code          4 
_shelx_F_calc_maximum      117.60 
_exptl_crystal_F_000       370.00 
_reflns_d_resolution_high  0.7703 
 
loop_ 
 _symmetry_equiv_pos_as_xyz 
 'x, y, z' 
 '-x, -y, -z' 
 
_cell_length_a     8.3653 
_cell_length_b     9.2963 
_cell_length_c    10.2094 
_cell_angle_alpha  87.566 
_cell_angle_beta   70.082 
_cell_angle_gamma  66.103 
 
_shelx_F_squared_multiplier     1.000 
 
loop_ 
 _refln_index_h 
 _refln_index_k 
 _refln_index_l 
 _refln_F_squared_calc 
 _refln_F_squared_meas 
 _refln_F_squared_sigma 
 _refln_observed_status 
   1   0   0     2961.41     3034.48     50.16 o 
   2   0   0    13385.07    14305.40     76.04 o 
   3   0   0     9057.04     9592.87     61.34 o 
   4   0   0      305.47      330.73     21.52 o 
   5   0   0     1334.44     1449.71     41.77 o 
   6   0   0      429.06      464.33     28.66 o 
   7   0   0       66.14       99.94     18.67 o 
   8   0   0      295.74      319.78     30.33 o 
   9   0   0        0.51       -1.31     22.75 o 
  -8   1   0       36.49       15.23     17.09 o 
  -7   1   0       71.46       55.50     31.80 o 
  -6   1   0       58.71       42.96     28.26 o 
  -5   1   0        0.36       11.20     15.36 o 
  -4   1   0     1186.71     1209.21     45.41 o 
  -3   1   0      585.45      609.31     19.19 o 
  -2   1   0     2510.17     2567.21     27.26 o 
  -1   1   0     3678.07     3961.55     19.69 o 
   0   1   0     6302.11     6359.43     36.71 o 
   1   1   0     2344.42     2507.13     23.06 o 
   2   1   0     3955.03     4066.39     49.25 o 
   3   1   0     6299.89     6486.71     46.48 o 
   4   1   0      877.73      863.41     27.91 o 
   5   1   0     5030.54     5170.89     83.23 o 
   6   1   0      835.31      802.73     34.09 o 
   7   1   0      111.12      102.24     32.97 o 
   8   1   0     1067.32     1271.36    116.90 o 
   9   1   0        1.74       18.10     29.23 o 
  -8   2   0      135.68      144.90     47.18 o 
  -7   2   0      234.73      265.78     55.42 o 
  -6   2   0      703.46      680.80     41.77 o 
  -5   2   0      477.33      503.73     29.81 o 
  -4   2   0     1486.30     1515.04     37.09 o 
  -3   2   0     1175.34     1084.11     30.49 o 
  -2   2   0       58.01       52.77      4.57 o 
  -1   2   0     1278.15     1352.04     17.14 o 
   0   2   0      117.14      153.16      6.74 o 
   1   2   0      228.99      231.28     11.53 o 
   2   2   0      388.77      355.36     17.90 o 
   3   2   0     1044.97     1115.73     29.93 o 
   4   2   0     1967.83     1997.45     46.21 o 
   5   2   0      718.97      722.95     35.90 o 
   6   2   0       37.71       48.44     21.84 o 
   7   2   0      128.82       81.00     34.79 o 
   8   2   0      346.04      339.48     48.54 o 
   9   2   0       19.73       -0.61     23.56 o 
  -7   3   0       69.22       56.70     27.71 o 
  -6   3   0        8.29        4.50     15.36 o 
  -5   3   0     1797.77     1793.12     57.63 o 
  -4   3   0      239.89      220.41     23.12 o 
  -3   3   0       89.05       64.61     11.40 o 
  -2   3   0     4541.29     4566.16     75.64 o 
  -1   3   0     3207.48     3468.92     48.19 o 
   0   3   0      758.68      778.63     15.68 o 
   1   3   0     6040.29     6378.04     49.15 o 
   2   3   0    11042.01    11684.14     79.79 o 
   3   3   0     2155.17     2282.93     37.62 o 
   4   3   0      800.34      794.65     42.98 o 
   5   3   0        0.43       -0.40     18.81 o 
   6   3   0      200.09      184.15     29.83 o 
   7   3   0        3.78       36.61     26.29 o 
   8   3   0      200.82      188.90     38.23 o 
   9   3   0        1.29       -1.62     22.96 o 
  10   3   0        2.79       -6.98     27.71 o 
  -7   4   0       42.85       46.31     18.75 o 
  -6   4   0      192.03      196.48     31.85 o 
  -5   4   0      792.73      746.35     42.43 o 
  -4   4   0      597.21      612.01     37.21 o 
  -3   4   0     1874.95     1833.71     39.68 o 
  -2   4   0     1944.08     2074.71     77.92 o 
  -1   4   0      657.71      630.68     18.63 o 
   0   4   0     6650.79     6902.28     48.15 o 
   1   4   0      969.22      970.31     21.94 o 
   2   4   0      113.70       94.65     11.12 o 
   3   4   0     3544.83     3602.32     57.74 o 
   4   4   0      141.16      105.37     25.08 o 
   5   4   0      124.82       84.54     18.41 o 
   6   4   0     1856.19     1943.14     75.24 o 
   7   4   0       16.26       -5.97     21.94 o 
   8   4   0      452.85      465.79     46.42 o 
   9   4   0       27.83       25.79     31.05 o 
  10   4   0        0.62       66.14     32.06 o 
  -6   5   0       19.93        0.86     13.41 o 
  -5   5   0       14.48       41.49     20.27 o 
  -4   5   0      455.78      435.79     31.32 o 
  -3   5   0        3.11      -12.36     12.36 o 
  -2   5   0       18.01       13.95     10.00 o 
  -1   5   0     1725.40     1696.72     32.90 o 
   0   5   0     1251.30     1246.75     19.01 o 
   1   5   0       27.72       38.79      6.26 o 
   2   5   0     2192.91     2098.88     38.83 o 
   3   5   0     2238.82     2300.12     44.90 o 
   4   5   0     1355.78     1307.97     39.03 o 
   5   5   0      417.10      406.43     32.26 o 
   6   5   0      408.00      392.88     37.01 o 
   7   5   0      202.23      182.84     33.07 o 
   8   5   0      241.92      283.36     46.42 o 
   9   5   0        8.45       29.43     30.03 o 
  10   5   0       27.07       -8.90     27.81 o 
  -5   6   0        6.49       30.36     19.00 o 
  -4   6   0        4.10       14.76     25.38 o 
  -3   6   0      204.85      204.35     24.98 o 
  -2   6   0      173.98      193.44     27.56 o 
  -1   6   0       51.80       39.14     11.09 o 
   0   6   0       29.85       37.38      6.27 o 
   1   6   0      155.35      167.15      9.82 o 
   2   6   0       76.87       69.68     12.14 o 
   3   6   0        5.51       33.78     15.37 o 
   4   6   0      262.79      230.16     27.10 o 
   5   6   0       19.42       33.98     23.56 o 
   6   6   0      275.28      243.51     34.69 o 
   7   6   0       32.01       42.17     24.88 o 
   8   6   0       18.73       10.82     11.02 o 
   9   6   0        1.35        7.58     11.63 o 
  10   6   0        0.23        7.69     20.83 o 
  -5   7   0      228.93      304.37     43.07 o 
  -4   7   0       58.86       35.99     13.81 o 
  -3   7   0        1.94        5.49     11.73 o 
  -2   7   0      990.34      951.02     82.11 o 
  -1   7   0       41.39       32.80     12.66 o 
   0   7   0      147.19      151.99     19.72 o 
   1   7   0      813.89      798.80     19.47 o 
   2   7   0        0.82        2.74      8.66 o 
   3   7   0     1119.56     1187.83     39.94 o 
   4   7   0        3.76        5.56      7.58 o 
   5   7   0      126.90      149.36     51.07 o 
   6   7   0      665.35      661.47     33.17 o 
   7   7   0        7.98       10.31     10.11 o 
   8   7   0        1.82       11.83     10.92 o 
   9   7   0      101.90      135.31     33.17 o 
  10   7   0       11.30       24.27     26.50 o 
  -4   8   0       56.16       33.90     13.72 o 
  -3   8   0      148.35      136.91     22.47 o 
  -2   8   0      152.53      144.38     21.64 o 
  -1   8   0      214.28      236.94     35.90 o 
   0   8   0      172.39      183.87     17.83 o 
   1   8   0      320.13      343.77     18.15 o 
   2   8   0      256.49      270.95     19.56 o 
   3   8   0      537.76      533.50     27.35 o 
   4   8   0       14.62       20.12     13.05 o 
   5   8   0      184.35      148.66     26.90 o 
   6   8   0      670.31      678.05     52.28 o 
   7   8   0      125.92       82.42     28.82 o 
   8   8   0      167.80      202.46     31.55 o 
   9   8   0      130.49       89.90     38.73 o 
  -3   9   0       14.47       15.78     18.71 o 
  -2   9   0       29.28       36.30     27.81 o 
  -1   9   0       97.44       71.40     24.27 o 
   0   9   0        0.25       -9.13      9.13 o 
   1   9   0       39.00       16.23     11.63 o 
   2   9   0      163.28      148.95     15.53 o 
   3   9   0       40.82       53.65     11.26 o 
   4   9   0      201.52      191.33     31.10 o 
   6   9   0       29.28       34.79     21.74 o 
   7   9   0      309.57      306.62     40.05 o 
   8   9   0       14.62       29.93     17.19 o 
   9   9   0        0.05        6.67     12.24 o 
  -1  10   0        3.10       30.74     19.72 o 
   0  10   0        0.89       18.30     16.08 o 
   1  10   0       53.59       42.78     24.27 o 
   2  10   0        3.17       22.35     11.33 o 
   3  10   0        0.94        0.00     11.43 o 
   4  10   0       63.08       40.22     14.93 o 
   5  10   0       18.05      367.80     38.93 o 
   6  10   0       64.77       24.47     20.23 o 
   7  10   0        2.67       12.14     16.38 o 
   8  10   0       27.97       -1.11     16.38 o 
   1  11   0      165.68      149.87     34.99 o 
   2  11   0       75.59       75.74     21.03 o 
   5  11   0       53.61       58.86     47.33 o 
   6  11   0      245.64      262.93     44.29 o 
   7  11   0        4.94        3.24     18.61 o 
  -7 -11   1       72.50       78.88     31.96 o 
  -6 -11   1       45.09       42.57     16.18 o 
  -5 -11   1      217.17      213.48     37.72 o 
  -4 -11   1      253.43      239.16     39.74 o 
  -3 -11   1       23.18       65.83     23.56 o 
  -2 -11   1      173.07      175.76     33.47 o 
  -1 -11   1      462.99      473.88     80.19 o 
   0 -11   1        5.03       21.03     11.83 o 
  -8 -10   1        9.85       34.69     19.62 o 
  -7 -10   1        9.83       24.47     18.61 o 
  -6 -10   1        0.09       13.65     17.49 o 
  -5 -10   1      222.75      301.66     38.23 o 
  -4 -10   1       13.53       20.02     11.93 o 
  -3 -10   1      150.37      142.69     25.28 o 
  -2 -10   1      108.89      100.12     28.82 o 
  -1 -10   1       37.93       33.47     23.66 o 
   0 -10   1      149.06      134.70     35.60 o 
   1 -10   1       84.70       56.13     30.74 o 
  -9  -9   1      128.27      126.31     36.00 o 
  -8  -9   1      126.49       71.29     31.96 o 
  -7  -9   1       75.78       41.16     20.02 o 
  -6  -9   1      321.43      371.64     39.54 o 
  -5  -9   1       71.59       62.36     12.61 o 
  -4  -9   1       24.62       20.80      9.04 o 
  -2  -9   1        0.21        6.62      5.10 o 
  -1  -9   1        0.01      -11.12     14.76 o 
   0  -9   1       17.15       23.36     15.37 o 
   1  -9   1       33.34       24.78     19.32 o 
   2  -9   1        6.46      -19.92     20.43 o 
   3  -9   1       44.47       37.52     21.84 o 
  -9  -8   1      221.94      227.33     47.23 o 
  -8  -8   1       34.40       52.38     29.23 o 
  -7  -8   1      169.04      147.14     32.26 o 
  -6  -8   1     1239.75     1344.58    471.05 o 
  -5  -8   1        9.18       17.90     13.45 o 
  -4  -8   1      398.95      395.09     17.76 o 
  -3  -8   1     1167.60     1215.62     35.55 o 
  -2  -8   1        6.45        7.12      4.88 o 
  -1  -8   1      289.06      278.86     11.12 o 
   0  -8   1      243.59      247.14     17.95 o 
   1  -8   1       61.55       42.20     11.38 o 
   2  -8   1      283.98      291.64     27.20 o 
   3  -8   1        0.81       16.08     15.27 o 
   4  -8   1        8.10       43.48     22.45 o 
  -9  -7   1        1.56      -13.85     24.47 o 
  -8  -7   1       49.54       34.69     15.88 o 
  -7  -7   1      210.37      176.47     28.82 o 
  -6  -7   1      314.87      278.91     25.28 o 
  -5  -7   1      579.33      576.22     30.84 o 
  -4  -7   1      668.28      620.01     31.55 o 
  -3  -7   1      700.72      683.77     42.32 o 
  -2  -7   1     1154.12     1151.48     30.62 o 
  -1  -7   1     1586.52     1561.48     31.48 o 
   0  -7   1       14.65       17.70      6.39 o 
   1  -7   1      521.29      551.20     21.83 o 
   2  -7   1      539.35      512.92     54.10 o 
   3  -7   1       79.58       88.00     18.23 o 
   4  -7   1       95.16      143.55     32.76 o 
   5  -7   1      122.20       82.99     19.20 o 
  -9  -6   1       30.79       24.88     19.82 o 
  -8  -6   1        0.41       21.94     21.03 o 
  -7  -6   1        4.66       27.00     17.49 o 
  -6  -6   1       57.55       83.73     21.14 o 
  -5  -6   1      662.26      712.13     38.73 o 
  -4  -6   1       19.37       12.03     11.93 o 
  -3  -6   1       10.05        6.07     12.74 o 
  -2  -6   1     1017.01     1005.65     30.69 o 
  -1  -6   1       75.49       92.15     11.73 o 
   0  -6   1       40.68       38.71     12.11 o 
   1  -6   1      437.23      430.52     15.65 o 
   2  -6   1        0.57       15.64      9.63 o 
   3  -6   1      495.21      448.55     28.13 o 
   4  -6   1        6.76        4.78     14.06 o 
   5  -6   1        1.84       20.93     19.21 o 
   6  -6   1      111.45      101.99     24.30 o 
  -9  -5   1       26.69      111.04     35.19 o 
  -8  -5   1      208.55      263.94     40.55 o 
  -7  -5   1        2.29       30.44     24.78 o 
  -6  -5   1       15.21       25.48     15.47 o 
  -5  -5   1      130.16       96.17     28.72 o 
  -4  -5   1      265.66      251.30     24.78 o 
  -3  -5   1     1167.21     1140.91     30.54 o 
  -2  -5   1        7.03       17.28     14.46 o 
  -1  -5   1      261.79      288.66     10.69 o 
   0  -5   1      354.25      340.99     19.73 o 
   1  -5   1       90.28       83.50     14.25 o 
   2  -5   1       99.71       95.61      5.64 o 
   3  -5   1        4.07       20.05     12.07 o 
   4  -5   1        4.69       -7.23     11.57 o 
   5  -5   1      105.77      129.61     19.77 o 
   6  -5   1        8.20       33.73     15.52 o 
  -8  -4   1      229.98      252.01     47.02 o 
  -7  -4   1      631.69      608.17     41.06 o 
  -6  -4   1      628.32      617.68     43.08 o 
  -5  -4   1       46.18       39.24     20.83 o 
  -3  -4   1     1822.97     1810.87     37.32 o 
  -2  -4   1      974.07      991.34     22.65 o 
  -1  -4   1      849.13      749.27     19.62 o 
   0  -4   1     1035.81     1021.83     16.98 o 
   1  -4   1      830.90      815.18     15.55 o 
   2  -4   1     1122.88     1062.33     20.55 o 
   3  -4   1       26.16       37.51      8.68 o 
   4  -4   1      194.19      207.01     21.70 o 
   5  -4   1      578.91      590.12     37.66 o 
   6  -4   1        1.83       13.31     15.45 o 
   7  -4   1        0.66       10.49     14.74 o 
  -9  -3   1        1.77        6.88     26.09 o 
  -8  -3   1        3.09        4.45     24.27 o 
  -7  -3   1      657.77      580.67     41.06 o 
  -6  -3   1       68.67       61.18     23.56 o 
  -5  -3   1      725.94      718.20     35.29 o 
  -4  -3   1     2409.56     2386.48     53.29 o 
  -3  -3   1      287.61      273.75     18.61 o 
  -2  -3   1     4155.54     4343.88     42.98 o 
  -1  -3   1      651.37      667.62     17.23 o 
   0  -3   1      161.74      149.26      7.64 o 
   1  -3   1     4664.80     4587.93     25.81 o 
   2  -3   1      219.86      214.12      8.35 o 
   3  -3   1     1020.83      961.64     20.25 o 
   4  -3   1     1980.11     2078.28     44.41 o 
   5  -3   1      324.25      319.61     26.98 o 
   6  -3   1      964.11     1037.09     78.52 o 
   7  -3   1      220.03      244.91     29.77 o 
   8  -3   1       42.82       31.68     19.42 o 
  -9  -2   1        6.61       16.99     25.28 o 
  -8  -2   1       72.12       99.20     31.96 o 
  -7  -2   1      226.30      277.59     38.53 o 
  -6  -2   1       17.69        6.67     20.63 o 
  -5  -2   1       17.22       10.01     16.99 o 
  -4  -2   1     1241.11     1228.79     39.84 o 
  -3  -2   1        4.17       -0.61     10.72 o 
  -2  -2   1     1528.47     1496.87     25.18 o 
  -1  -2   1     1723.95     1821.59     14.40 o 
   0  -2   1      165.41      169.22      5.64 o 
   1  -2   1     2809.41     2852.35     21.73 o 
   2  -2   1      381.64      366.40     10.64 o 
   3  -2   1     1838.59     1924.07     23.21 o 
   4  -2   1      255.44      271.42     14.03 o 
   5  -2   1      110.44      144.12     25.17 o 
   6  -2   1      700.37      694.86     67.15 o 
   7  -2   1        0.29       -7.41     14.01 o 
   8  -2   1       40.38       59.50     17.38 o 
  -9  -1   1       16.65       63.20     28.01 o 
  -8  -1   1      207.73      257.47     49.15 o 
  -7  -1   1      142.37      211.86     39.64 o 
  -6  -1   1       17.19       60.57     22.55 o 
  -5  -1   1      353.84      410.47     31.25 o 
  -4  -1   1      876.52      808.10     34.59 o 
  -3  -1   1     3065.22     3168.49     47.63 o 
  -2  -1   1      128.76       78.27     13.96 o 
  -1  -1   1     2064.26     2092.81     22.15 o 
   0  -1   1     4986.73     4962.58     36.51 o 
   1  -1   1      344.88      347.30     12.49 o 
   2  -1   1        2.05       -7.04      9.84 o 
   3  -1   1     1836.32     1791.08     21.40 o 
   4  -1   1       37.69       22.84      7.92 o 
   5  -1   1       17.25       17.25     14.24 o 
   6  -1   1       13.16       22.95     14.41 o 
   7  -1   1      193.71      162.39     30.29 o 
   8  -1   1        3.19       15.25     27.76 o 
   9  -1   1       49.07       56.32     18.16 o 
  -8   0   1       28.11       64.42     37.21 o 
  -7   0   1      411.67      465.48     46.32 o 
  -6   0   1        3.51       14.06     20.33 o 
  -5   0   1        3.42        6.17     15.07 o 
  -4   0   1     1488.61     1511.82     33.01 o 
  -2   0   1        3.19        0.47      8.57 o 
  -1   0   1    10718.85    10926.84     53.80 o 
   1   0   1     7343.50     7937.87     33.04 o 
   2   0   1     1777.54     1969.25     23.75 o 
   3   0   1     3949.37     4082.88     29.22 o 
   4   0   1     2990.26     2954.74     33.18 o 
   5   0   1     3796.04     3904.21     58.59 o 
   6   0   1      100.78      120.99     26.02 o 
   7   0   1      206.57      226.49     24.69 o 
   8   0   1      441.13      516.83     45.36 o 
   9   0   1        6.37       -0.22     18.85 o 
  -8   1   1        9.10       26.60     21.64 o 
  -7   1   1       99.35      110.37     36.71 o 
  -6   1   1       12.45      -14.30     31.10 o 
  -5   1   1       11.90       52.08     19.66 o 
  -4   1   1      987.35      935.74     28.06 o 
  -3   1   1      533.12      500.03     21.58 o 
  -2   1   1     1543.13     1548.11     41.01 o 
  -1   1   1        3.29       15.78      9.89 o 
   0   1   1     2038.92     2062.66     10.13 o 
   1   1   1    12700.54    13394.67     37.93 o 
   2   1   1      208.49      266.67     15.88 o 
   3   1   1      462.06      464.99     14.33 o 
   4   1   1     6779.25     6893.78     55.26 o 
   5   1   1      592.29      574.79     73.52 o 
   6   1   1      327.91      336.96     26.42 o 
   7   1   1      795.03      786.32     40.00 o 
   8   1   1      252.46      305.07     29.19 o 
   9   1   1      215.74      223.29     46.52 o 
  -8   2   1       16.68       10.74     16.87 o 
  -7   2   1       27.22       16.84     17.24 o 
  -6   2   1        1.12        6.31     16.05 o 
  -5   2   1      205.58      216.43     23.81 o 
  -4   2   1      108.19       99.58     17.20 o 
  -3   2   1      158.30      167.07     20.43 o 
  -2   2   1      755.93      773.51     22.02 o 
  -1   2   1     1242.41     1196.05     21.16 o 
   0   2   1      217.71      230.70      6.84 o 
   1   2   1      110.12      129.07     17.70 o 
   2   2   1      563.41      560.40     29.23 o 
   3   2   1     1912.64     1979.30     25.44 o 
   4   2   1     1499.47     1492.32     39.44 o 
   5   2   1     2268.78     2205.17     38.95 o 
   6   2   1      772.24      749.14     42.98 o 
   7   2   1      127.09      115.28     35.70 o 
   8   2   1       65.54       87.78     28.52 o 
   9   2   1      533.37      524.95     59.97 o 
  10   2   1       20.59       32.97     27.20 o 
  -7   3   1      158.91      236.96     34.08 o 
  -6   3   1      317.45      357.42     50.41 o 
  -5   3   1       63.85       79.45     15.83 o 
  -4   3   1     2121.07     2141.58     42.41 o 
  -3   3   1      769.06      737.98     25.82 o 
  -2   3   1       72.94       71.62      2.88 o 
  -1   3   1      577.84      581.64     19.67 o 
   0   3   1        3.68        2.82      1.44 o 
   1   3   1      778.02      790.07     21.24 o 
   2   3   1      834.17      825.19     30.44 o 
   3   3   1     1591.37     1667.88     32.66 o 
   4   3   1        0.08       18.30      9.91 o 
   5   3   1      571.22      603.32     32.87 o 
   6   3   1      251.28      219.95     30.24 o 
   7   3   1      139.38      144.91     55.42 o 
   8   3   1       55.62      105.47     54.30 o 
   9   3   1       26.91       12.44     26.39 o 
  10   3   1       23.18       97.08     38.63 o 
  -7   4   1       78.73       73.05     35.24 o 
  -6   4   1       15.15       32.60     23.49 o 
  -5   4   1       99.68       98.66     23.87 o 
  -4   4   1     1280.39     1277.96     35.09 o 
  -3   4   1        4.33       23.79     13.87 o 
  -2   4   1      181.22      177.19     17.07 o 
  -1   4   1     5902.11     5743.98     87.68 o 
   0   4   1      498.03      472.35      6.01 o 
   1   4   1     5109.41     5237.13     50.77 o 
   2   4   1     5003.58     5143.39     54.10 o 
   3   4   1     1185.84     1187.33     31.25 o 
   4   4   1     2107.76     1999.67     47.93 o 
   5   4   1      800.92      725.28     43.28 o 
   6   4   1      309.67      262.42     24.57 o 
   7   4   1      289.39      272.03     29.33 o 
   8   4   1        3.38       11.23     14.16 o 
   9   4   1        6.11       13.15     22.05 o 
  10   4   1        0.57       -4.25     25.79 o 
  -6   5   1        6.73       20.26     30.03 o 
  -5   5   1       31.89       13.93     17.73 o 
  -4   5   1      217.88      221.01     25.83 o 
  -3   5   1      274.29      230.06     57.49 o 
  -2   5   1      522.41      531.64     27.69 o 
  -1   5   1     1167.58     1101.40     43.13 o 
   0   5   1     1394.02     1418.15     13.22 o 
   1   5   1     4120.74     4147.54     95.21 o 
   2   5   1      733.32      688.47     23.46 o 
   3   5   1      784.31      781.20     41.26 o 
   4   5   1     4399.43     4513.57     82.72 o 
   5   5   1      191.30      178.08     25.28 o 
   6   5   1      217.02      221.97     32.97 o 
   7   5   1     1721.13     1683.25     66.04 o 
   8   5   1        3.33       18.41     11.73 o 
   9   5   1      124.56      140.26    103.25 o 
  10   5   1       51.13       37.92     28.11 o 
  -5   6   1      124.43      119.40     23.36 o 
  -4   6   1        2.41       11.03     13.60 o 
  -3   6   1       15.66       15.84     10.78 o 
  -2   6   1      227.68      237.06     17.55 o 
  -1   6   1       18.73       25.51     13.43 o 
   0   6   1      801.53      807.77     25.79 o 
   1   6   1       53.61       56.94      6.41 o 
   2   6   1        8.04       15.63     13.50 o 
   3   6   1      642.04      671.18     26.29 o 
   4   6   1      874.67      869.08     33.37 o 
   5   6   1      252.53      252.31     25.99 o 
   6   6   1      132.78      114.48     29.12 o 
   7   6   1      508.97      482.37     37.21 o 
   8   6   1      132.77       82.72     38.53 o 
   9   6   1      123.47       86.97     31.85 o 
  10   6   1       42.80       36.00     25.38 o 
  -4   7   1      107.27      129.25     22.94 o 
  -3   7   1      210.02      232.70     29.33 o 
  -2   7   1      211.76      198.87     23.49 o 
  -1   7   1      463.92      473.28     23.49 o 
   0   7   1      223.79      219.29     17.71 o 
   1   7   1      226.33      220.07     15.19 o 
   2   7   1      817.89      810.33     22.01 o 
   3   7   1      279.74      308.13     25.79 o 
   4   7   1      133.38       99.41     25.18 o 
   5   7   1        7.99       46.42     22.15 o 
   6   7   1        0.21       12.44     14.06 o 
   7   7   1      137.71      146.94     29.02 o 
   8   7   1       73.63       39.84     16.89 o 
   9   7   1       11.95       11.53     12.34 o 
  10   7   1       64.28       29.33     14.76 o 
  -3   8   1       56.93       58.37     17.15 o 
  -2   8   1       40.67       57.27     15.57 o 
  -1   8   1      929.31      951.62     44.96 o 
   0   8   1       33.82       38.04     10.36 o 
   1   8   1      213.63      207.97     15.15 o 
   2   8   1     1088.02     1079.63     25.81 o 
   3   8   1       10.78       17.20      8.61 o 
   4   8   1      154.38      137.43     19.72 o 
   5   8   1      123.19      111.44     21.94 o 
   6   8   1       28.03       13.45      6.47 o 
   7   8   1      394.13      392.17     40.45 o 
   8   8   1        1.49       19.72     17.60 o 
   9   8   1        7.15        7.18      8.70 o 
  10   8   1      152.90      114.37     43.99 o 
  -2   9   1       50.76       47.11     12.81 o 
  -1   9   1       66.79       27.30     25.79 o 
   0   9   1       91.35       98.60     16.78 o 
   1   9   1      113.15      134.08     19.26 o 
   2   9   1      639.22      639.12     46.62 o 
   3   9   1       98.91       88.39     12.75 o 
   4   9   1      430.47      508.75     44.65 o 
   5   9   1      102.10       64.11     18.10 o 
   6   9   1      129.12      140.77     33.37 o 
   7   9   1      360.43      387.62     45.00 o 
   8   9   1       66.71       32.16     27.30 o 
   9   9   1       54.42       23.36     12.74 o 
  -1  10   1       12.62       19.42      9.91 o 
   0  10   1       23.29       -1.11     15.17 o 
   1  10   1        0.55       20.00     12.45 o 
   2  10   1       51.65       36.23     13.91 o 
   3  10   1       37.35       60.39     24.88 o 
   4  10   1        0.01       16.84     23.11 o 
   5  10   1       13.82       14.26     14.66 o 
   6  10   1       22.86       12.14     13.65 o 
   7  10   1       78.27       39.34     23.56 o 
   8  10   1       20.82        8.39     13.25 o 
  -6 -11   2       28.55       11.23     15.98 o 
  -5 -11   2      238.78      218.74     43.48 o 
  -3 -11   2      104.40      134.60     30.14 o 
  -2 -11   2      286.31      311.06    227.13 o 
  -1 -11   2        0.16       14.36     20.33 o 
   0 -11   2      262.64      282.45     54.20 o 
  -7 -10   2       22.67       18.81     22.65 o 
  -6 -10   2       14.01       39.64     23.16 o 
  -5 -10   2       51.32       39.84     20.83 o 
  -4 -10   2      255.66      214.79     29.02 o 
  -3 -10   2       64.87       42.68     23.26 o 
  -2 -10   2        2.71      -16.79     16.79 o 
  -1 -10   2      191.56      199.62     30.84 o 
   0 -10   2      267.31      208.72     41.36 o 
   1 -10   2        2.87       17.60     19.01 o 
  -8  -9   2        2.85       53.29     26.09 o 
  -7  -9   2       40.92       53.80     31.65 o 
  -6  -9   2      117.23      118.72     30.03 o 
  -5  -9   2       72.12       82.72     25.18 o 
  -4  -9   2        4.65       -0.20     14.87 o 
  -3  -9   2      186.04      213.78     27.51 o 
  -2  -9   2        3.52        6.01     12.24 o 
  -1  -9   2       11.11       37.21     20.43 o 
   0  -9   2        3.15       -2.02     17.70 o 
   1  -9   2       82.71       43.69     20.23 o 
   2  -9   2       55.69       33.37     15.98 o 
   3  -9   2       24.54       22.75     10.21 o 
  -9  -8   2       20.04       43.25     16.41 o 
  -8  -8   2      178.94      225.74     31.60 o 
  -7  -8   2      285.28      300.68     24.61 o 
  -6  -8   2        3.74      -18.35     20.28 o 
  -5  -8   2      981.28     1076.11     53.91 o 
  -4  -8   2      133.84      121.25     18.51 o 
  -3  -8   2       46.59       39.50     12.95 o 
  -2  -8   2      292.65      311.27     23.46 o 
  -1  -8   2      112.42      114.02     19.72 o 
   1  -8   2      121.54      125.70     30.84 o 
   2  -8   2      208.60      227.23     33.57 o 
   3  -8   2        8.75       24.07     19.32 o 
   4  -8   2        1.87       21.24     20.12 o 
  -9  -7   2      176.66      161.09     26.92 o 
  -8  -7   2       90.82       80.80     35.19 o 
  -7  -7   2        1.86      -16.58     19.11 o 
  -6  -7   2      507.86      528.89     46.82 o 
  -5  -7   2     1002.07     1041.45     28.45 o 
  -4  -7   2        1.42        8.13      8.04 o 
  -3  -7   2      441.59      423.30     18.17 o 
  -2  -7   2     3022.16     3221.05     67.35 o 
  -1  -7   2       54.89       54.40      8.67 o 
   0  -7   2      974.06      945.55     30.96 o 
   1  -7   2      646.07      624.85     19.49 o 
   2  -7   2       13.38       10.09     17.19 o 
   3  -7   2      272.37      304.95     36.35 o 
   4  -7   2       49.08       24.57     24.67 o 
   5  -7   2        7.03       26.39      9.81 o 
  -9  -6   2       59.31       50.67     17.37 o 
  -8  -6   2        2.37       23.16     23.26 o 
  -7  -6   2        8.71       40.15     19.32 o 
  -6  -6   2      397.76      368.10     39.64 o 
  -5  -6   2       90.26      123.07     21.54 o 
  -4  -6   2      962.33     1011.55     77.46 o 
  -3  -6   2      513.81      486.28     17.97 o 
  -2  -6   2      116.58      123.28     13.70 o 
  -1  -6   2     2440.72     2384.74     31.64 o 
   0  -6   2     1031.37     1042.17     18.50 o 
   1  -6   2       29.43       39.51      7.54 o 
   2  -6   2      749.31      762.31     28.36 o 
   3  -6   2      541.65      499.83     32.01 o 
   4  -6   2        0.93        9.55     19.11 o 
   5  -6   2       56.67       52.94     15.13 o 
   6  -6   2      202.37      194.91     32.44 o 
  -9  -5   2        3.63       49.35     19.82 o 
  -8  -5   2        1.04      -16.79     20.93 o 
  -7  -5   2      389.44      451.33     42.98 o 
  -6  -5   2       30.17       30.64     25.58 o 
  -5  -5   2        1.93       14.97     12.94 o 
  -4  -5   2       20.26       15.67      5.76 o 
  -3  -5   2        0.73        8.22      6.08 o 
  -2  -5   2       17.88        7.66     11.63 o 
  -1  -5   2     2226.02     2427.22     28.25 o 
   0  -5   2       38.34       47.51      8.39 o 
   1  -5   2        0.06       16.77      7.66 o 
   2  -5   2      864.70      841.24     29.81 o 
   3  -5   2       30.29       25.25     13.55 o 
   4  -5   2      217.11      194.12     18.41 o 
   5  -5   2       12.73       20.44     21.19 o 
   6  -5   2       22.17       13.03      9.35 o 
   7  -5   2       72.47       60.19     16.24 o 
  -9  -4   2        9.40       39.02     16.98 o 
  -8  -4   2      270.33      275.77     41.87 o 
  -7  -4   2     1389.42     1476.04    517.87 o 
  -6  -4   2      124.70       97.69     29.63 o 
  -5  -4   2     1400.25     1393.32     51.07 o 
  -4  -4   2     1649.38     1606.60     42.37 o 
  -3  -4   2       28.28       26.80      8.95 o 
  -2  -4   2     3307.57     3353.10     51.98 o 
  -1  -4   2        6.64       13.83      9.20 o 
   0  -4   2       16.34       19.11      3.98 o 
   1  -4   2     1841.25     1827.22     21.49 o 
   2  -4   2      208.48      182.03     10.12 o 
   3  -4   2      286.40      285.33     15.47 o 
   4  -4   2       27.71       25.27     11.77 o 
   5  -4   2       85.17       86.02     17.23 o 
   6  -4   2       62.83       13.45     23.36 o 
   7  -4   2       23.84       17.14     15.63 o 
  -9  -3   2       95.97      107.06     25.73 o 
  -8  -3   2      219.03      276.88     42.37 o 
  -7  -3   2      660.10      620.01     56.33 o 
  -6  -3   2     1160.88     1117.65     53.09 o 
  -5  -3   2     2103.55     2277.37     65.02 o 
  -4  -3   2      470.23      435.25     30.84 o 
  -3  -3   2     2012.06     2022.83     40.86 o 
  -2  -3   2     4880.03     5006.67     46.82 o 
  -1  -3   2      308.62      310.04      7.99 o 
   0  -3   2     2555.12     2649.71     16.09 o 
   1  -3   2     3452.21     3422.41     31.89 o 
   2  -3   2      614.53      595.17     26.11 o 
   3  -3   2      685.87      703.19     15.34 o 
   4  -3   2      451.37      421.32     14.66 o 
   5  -3   2      251.45      237.64     15.80 o 
   6  -3   2      472.14      536.35     41.82 o 
   7  -3   2       22.79       18.78     14.26 o 
   8  -3   2       47.64       35.92     17.04 o 
  -9  -2   2        0.06        0.79     13.32 o 
  -8  -2   2       25.28       42.65     24.88 o 
  -7  -2   2      106.16      100.82     29.63 o 
  -6  -2   2      212.88      237.55     32.26 o 
  -5  -2   2       27.68       23.97     16.89 o 
  -4  -2   2       79.30       64.01     25.08 o 
  -3  -2   2     1337.07     1292.80     32.46 o 
  -2  -2   2     2202.13     2398.24     47.02 o 
  -1  -2   2      301.39      272.29     12.31 o 
   0  -2   2     5708.38     5909.32     55.32 o 
   1  -2   2    13830.52    14592.94    113.46 o 
   2  -2   2     2816.36     2957.46     39.90 o 
   3  -2   2     1123.69     1160.16     18.45 o 
   4  -2   2        1.74        8.29     11.85 o 
   5  -2   2     1002.24     1008.54     34.20 o 
   6  -2   2      164.00      119.50     36.81 o 
   7  -2   2      388.72      429.16     32.85 o 
   8  -2   2      130.06      154.26     36.56 o 
  -8  -1   2        2.08       14.25     15.11 o 
  -7  -1   2      270.94      302.47     39.54 o 
  -6  -1   2        1.95      -10.72     19.72 o 
  -5  -1   2       30.41       35.09     18.51 o 
  -4  -1   2     1297.13     1352.06     45.91 o 
  -3  -1   2      477.69      538.19     28.62 o 
  -2  -1   2      772.14      782.27     24.02 o 
  -1  -1   2      599.63      569.46     19.20 o 
   0  -1   2       78.84       83.86      4.47 o 
   1  -1   2     1067.11     1184.78     15.76 o 
   2  -1   2       22.51       20.74      5.96 o 
   3  -1   2       15.02       26.00      8.01 o 
   4  -1   2     1423.02     1415.33     25.93 o 
   5  -1   2       71.29       79.61     11.91 o 
   6  -1   2      223.89      247.33     22.62 o 
   7  -1   2        0.93       26.77     15.73 o 
   8  -1   2        4.37       10.53     17.08 o 
   9  -1   2        3.90       38.46     25.94 o 
  -8   0   2       88.08       73.52     27.81 o 
  -7   0   2      432.93      421.44     35.23 o 
  -6   0   2        3.27       25.98     13.60 o 
  -5   0   2       18.76       20.23     19.01 o 
  -4   0   2     2102.64     2013.93     55.52 o 
  -3   0   2      235.57      188.77     19.87 o 
  -1   0   2        2.64        3.76      3.93 o 
   0   0   2     2531.64     2567.13     21.47 o 
   1   0   2     5403.77     5655.88     79.13 o 
   2   0   2        0.26       -6.10      6.10 o 
   3   0   2     1875.36     1956.92     25.26 o 
   4   0   2     3424.04     3398.18     34.66 o 
   5   0   2      638.56      630.90     24.59 o 
   6   0   2      417.48      436.71     26.43 o 
   7   0   2      211.55      283.55     56.02 o 
   8   0   2        1.62       34.35     20.69 o 
   9   0   2      161.36      173.36     34.28 o 
  -8   1   2      106.15      102.74     40.15 o 
  -7   1   2       55.39       49.55     32.36 o 
  -6   1   2      153.86      164.06     16.65 o 
  -5   1   2       61.74       83.06     13.37 o 
  -4   1   2      110.62      128.74     12.16 o 
  -3   1   2     1255.35     1163.21     20.12 o 
  -2   1   2       26.84       23.12      7.45 o 
  -1   1   2      160.15      161.49      8.03 o 
   1   1   2     1305.50     1385.92     17.48 o 
   2   1   2     1914.00     1954.90     13.65 o 
   3   1   2       94.76       87.07      7.35 o 
   4   1   2      352.71      349.13     11.46 o 
   5   1   2     2793.29     2802.50     50.12 o 
   6   1   2     1128.81     1086.52     34.24 o 
   7   1   2       61.92       58.67     29.78 o 
   8   1   2      576.20      625.31     37.94 o 
   9   1   2      568.21      480.63     80.50 o 
  10   1   2        4.41      -24.37     25.18 o 
  -7   2   2       17.98      -15.81     24.73 o 
  -6   2   2       21.32       40.24     15.58 o 
  -5   2   2       44.68       33.06     11.39 o 
  -4   2   2      259.94      245.77     19.94 o 
  -3   2   2      401.24      388.70     16.60 o 
  -2   2   2       72.36       80.66      9.90 o 
  -1   2   2     1052.37     1009.50     13.33 o 
   0   2   2      174.96      177.53      7.05 o 
   1   2   2      636.25      638.26     10.98 o 
   2   2   2     2230.71     2203.23     14.28 o 
   3   2   2       66.58       63.21      6.44 o 
   4   2   2      724.97      742.44     20.11 o 
   5   2   2     1522.05     1520.84     24.94 o 
   6   2   2       18.61       21.60     15.17 o 
   7   2   2       37.01       41.01     14.16 o 
   8   2   2      602.95      530.20     60.52 o 
   9   2   2       53.79        9.30     23.66 o 
  10   2   2      176.40      227.13     53.70 o 
  -7   3   2       28.52       18.78     18.71 o 
  -6   3   2        0.46       -2.35     25.18 o 
  -5   3   2       50.66       61.06     19.31 o 
  -4   3   2      391.22      412.99     53.39 o 
  -3   3   2      357.77      344.40     12.90 o 
  -2   3   2      505.47      500.79     15.65 o 
  -1   3   2     1633.28     1576.61     23.82 o 
   0   3   2      855.24      844.42     21.40 o 
   1   3   2     4121.09     4336.84     29.62 o 
   2   3   2     2175.91     2295.40     59.77 o 
   3   3   2      170.39      179.04     12.21 o 
   4   3   2     1259.35     1170.92     25.08 o 
   5   3   2      172.59      154.81     16.23 o 
   6   3   2      273.99      316.73     37.21 o 
   7   3   2        1.86      -23.66     23.66 o 
   8   3   2       30.79       23.26     15.17 o 
   9   3   2       89.82       74.93     32.66 o 
  10   3   2       76.30       58.05     32.16 o 
  -6   4   2       22.33       34.13     15.56 o 
  -5   4   2      173.42      191.36     27.81 o 
  -4   4   2       10.93       21.50     13.56 o 
  -3   4   2     1128.72     1227.97     69.88 o 
  -2   4   2      746.94      694.23     37.67 o 
  -1   4   2      307.65      285.26     16.89 o 
   0   4   2     4751.82     4608.71     46.40 o 
   1   4   2     1550.66     1564.74     17.56 o 
   2   4   2       82.83       79.05      9.65 o 
   3   4   2     1565.32     1522.68     25.62 o 
   4   4   2     3721.83     3783.58     49.40 o 
   5   4   2      256.66      221.06     26.29 o 
   6   4   2      737.26      696.66     36.41 o 
   7   4   2     1238.62     1251.03     56.53 o 
   8   4   2       24.48       26.29     18.30 o 
   9   4   2       32.48       12.24     16.48 o 
  10   4   2       58.43       37.72     35.19 o 
  -6   5   2       11.58       41.17     22.25 o 
  -5   5   2        8.83       26.41     15.56 o 
  -4   5   2        0.13       23.29     15.13 o 
  -3   5   2      238.35      231.92     20.52 o 
  -2   5   2        3.97       17.79     16.99 o 
  -1   5   2      119.95      115.37     15.73 o 
   0   5   2     2563.35     2497.87     19.11 o 
   1   5   2      119.59      131.23     10.54 o 
   2   5   2      960.59      922.51     17.78 o 
   3   5   2     2694.85     2659.12     52.59 o 
   4   5   2      636.64      640.74     33.57 o 
   5   5   2     2670.07     2605.32     61.79 o 
   6   5   2     1934.29     1891.47     71.09 o 
   7   5   2      210.54      235.42     30.74 o 
   8   5   2      822.56      817.81     64.11 o 
   9   5   2      116.94       84.34     24.07 o 
  10   5   2       22.10       12.64     29.63 o 
  -5   6   2       14.94       41.66     18.43 o 
  -4   6   2       14.27       12.46     16.35 o 
  -3   6   2        0.02       26.55     17.00 o 
  -2   6   2       70.73       49.54     18.97 o 
  -1   6   2       38.78       33.19      8.98 o 
   0   6   2        3.30        6.10      7.57 o 
   1   6   2      580.67      553.48     18.73 o 
   2   6   2        4.08        3.64     11.02 o 
   3   6   2        2.23        2.17      6.37 o 
   4   6   2      892.08      908.12     37.92 o 
   5   6   2      683.30      706.47     37.32 o 
   6   6   2        2.98       20.33     20.73 o 
   7   6   2        6.56       -9.00     20.02 o 
   8   6   2      834.79      848.75     64.82 o 
   9   6   2       15.60      -25.18     25.18 o 
  10   6   2       29.99       45.10     17.49 o 
  -4   7   2      110.80      101.52     46.97 o 
  -3   7   2        0.40       -1.48     13.00 o 
  -2   7   2      414.55      424.82     28.28 o 
  -1   7   2      911.49      915.46     46.79 o 
   0   7   2       41.72       34.22      8.77 o 
   1   7   2      111.34      130.12     18.05 o 
   2   7   2      779.07      773.94     26.24 o 
   3   7   2       36.24       45.77     11.63 o 
   4   7   2        6.28       15.47     16.18 o 
   5   7   2        4.35       20.33     19.82 o 
   6   7   2       51.04       25.28     22.85 o 
   7   7   2       20.32       19.21     20.02 o 
   8   7   2       70.54       32.26     20.93 o 
   9   7   2       56.60       17.39     22.05 o 
  10   7   2        9.62       11.63     13.25 o 
  -3   8   2       98.68       90.41     32.56 o 
  -2   8   2      342.15      377.26     39.19 o 
  -1   8   2       45.02       42.03     16.74 o 
   0   8   2     1026.15     1110.30     74.24 o 
   1   8   2      517.37      514.43     25.38 o 
   2   8   2       31.84       25.52     10.00 o 
   3   8   2     1119.30     1118.87     30.36 o 
   4   8   2      290.32      299.41     25.08 o 
   5   8   2       33.18       12.54     16.99 o 
   6   8   2      220.33      245.74     32.06 o 
   7   8   2      281.16      311.06     34.59 o 
   8   8   2       20.72       25.18     16.18 o 
   9   8   2        0.49       -3.84     19.01 o 
  10   8   2       20.26       23.36     12.94 o 
  -2   9   2       11.89       18.83     12.99 o 
  -1   9   2       76.23       54.03     15.26 o 
   0   9   2      303.43      326.69     43.79 o 
   1   9   2        7.24       10.93     21.44 o 
   2   9   2       64.95       82.07     35.04 o 
   3   9   2     1147.50     1157.74     75.35 o 
   4   9   2        7.92       30.24     18.81 o 
   5   9   2      320.95      318.55     36.41 o 
   6   9   2      761.17      863.82     65.33 o 
   7   9   2        4.39       -4.65     19.62 o 
   8   9   2      261.10      285.99     36.71 o 
   9   9   2       24.71       30.14     19.52 o 
  -1  10   2        0.36       44.09     21.34 o 
   0  10   2        6.85        2.63     13.15 o 
   1  10   2       61.02       44.70     14.16 o 
   2  10   2        7.15        3.84     12.14 o 
   3  10   2      111.18       99.41     23.97 o 
   4  10   2      114.12      113.26     21.94 o 
   5  10   2       64.18       63.00     22.35 o 
   6  10   2      119.22       89.19     24.27 o 
   7  10   2       16.58        9.51     13.65 o 
   8  10   2       90.26       43.38     20.93 o 
   9  10   2        1.38       16.89     14.87 o 
   3  11   2       10.18       18.00     17.80 o 
   4  11   2       13.09       11.73     14.97 o 
   5  11   2       39.73       24.27     15.88 o 
   6  11   2       61.47       45.00     16.08 o 
   7  11   2        0.04      -16.08     16.08 o 
   8  11   2        3.72       10.92     17.70 o 
  -5 -11   3       34.77       25.38     12.64 o 
  -4 -11   3      137.62       87.58     27.71 o 
  -3 -11   3       62.07       66.95     28.32 o 
  -2 -11   3        0.02       11.12     22.15 o 
  -1 -11   3      185.58      204.07     48.04 o 
  -7 -10   3       24.56       21.94      8.80 o 
  -6 -10   3        8.38       21.64     21.64 o 
  -5 -10   3        0.96        9.51     10.11 o 
  -4 -10   3      182.70      162.41     29.02 o 
  -3 -10   3        8.33        5.56      8.49 o 
  -2 -10   3       28.88       28.82     23.26 o 
  -1 -10   3      180.39      162.91     24.47 o 
   0 -10   3        8.88        5.87      8.29 o 
   1 -10   3      129.68      160.08     46.62 o 
  -8  -9   3        3.09        2.02     21.64 o 
  -7  -9   3        2.04       -3.54     22.55 o 
  -6  -9   3        7.44       15.78     21.24 o 
  -5  -9   3       18.15       12.84     11.63 o 
  -4  -9   3        6.11       11.83     10.62 o 
  -3  -9   3       61.18       43.18     14.26 o 
  -2  -9   3       91.53       55.72     22.25 o 
  -1  -9   3       18.09        3.03     15.88 o 
   0  -9   3        9.97        8.60     11.93 o 
   1  -9   3       31.70       22.25     19.92 o 
   2  -9   3        1.06      -22.05     22.05 o 
   3  -9   3       48.04       35.29     24.37 o 
  -8  -8   3       12.46        6.64     14.93 o 
  -7  -8   3        5.73       18.13     14.56 o 
  -6  -8   3      290.50      314.10     45.41 o 
  -5  -8   3       40.73       31.75     25.18 o 
  -4  -8   3      369.58      372.35     41.56 o 
  -3  -8   3      123.96      153.31     23.16 o 
  -2  -8   3      189.48      181.12     23.16 o 
  -1  -8   3      112.67      151.08     26.39 o 
   0  -8   3       72.46       87.79     18.76 o 
   1  -8   3      186.44      174.85     39.64 o 
   2  -8   3        1.03       18.00     11.63 o 
   3  -8   3        2.68       27.30     22.05 o 
   4  -8   3        1.67        1.92     27.30 o 
  -8  -7   3       23.00       40.33     14.69 o 
  -7  -7   3       72.61       51.34     21.94 o 
  -6  -7   3      233.90      225.43     21.73 o 
  -5  -7   3       73.66       84.26     14.79 o 
  -4  -7   3      816.52      840.38     28.86 o 
  -3  -7   3      418.89      427.19     30.24 o 
  -2  -7   3        7.21       20.33     13.96 o 
  -1  -7   3     2029.96     2175.73     75.54 o 
   0  -7   3       98.50      109.46     15.25 o 
   1  -7   3        0.23        9.05      6.38 o 
   2  -7   3      672.47      737.82     58.86 o 
   3  -7   3      259.33      286.39     36.41 o 
   4  -7   3       64.08       49.75     30.34 o 
   5  -7   3       91.82       50.16     23.56 o 
  -9  -6   3       52.98       38.13     16.74 o 
  -8  -6   3       13.05       -7.09     14.35 o 
  -7  -6   3       19.27        5.03     13.14 o 
  -6  -6   3       58.83       70.55     16.13 o 
  -5  -6   3      312.05      271.98     28.01 o 
  -4  -6   3      581.43      638.08     29.24 o 
  -3  -6   3       23.84        7.43     19.72 o 
  -2  -6   3     1125.86     1123.28     29.88 o 
  -1  -6   3     2119.02     2080.04     47.73 o 
   0  -6   3      606.28      573.81     21.54 o 
   1  -6   3      827.36      883.91     25.65 o 
   2  -6   3      672.18      695.33     18.59 o 
   3  -6   3       53.88       35.33     11.78 o 
   4  -6   3      470.72      507.15     31.54 o 
   5  -6   3      151.93      148.46     20.57 o 
   6  -6   3        0.30      -25.69     25.69 o 
  -9  -5   3       93.00      136.57     40.15 o 
  -8  -5   3       24.43        0.25     11.65 o 
  -7  -5   3      185.65      233.08     30.42 o 
  -6  -5   3      166.19      188.95     21.24 o 
  -5  -5   3       42.45       61.16     20.17 o 
  -4  -5   3       75.47       79.36     27.15 o 
  -3  -5   3       53.53       46.59     10.57 o 
  -2  -5   3      248.89      230.70     14.20 o 
  -1  -5   3       27.46       27.23      2.65 o 
   0  -5   3      252.98      232.07      7.47 o 
   1  -5   3       63.75       56.75      6.36 o 
   2  -5   3       98.16       99.79      8.99 o 
   3  -5   3     1055.09     1082.33     23.95 o 
   4  -5   3      321.04      302.36     26.90 o 
   5  -5   3        4.37       28.32     15.07 o 
   6  -5   3       73.21       78.74     19.89 o 
   7  -5   3      199.45      194.95     45.41 o 
  -9  -4   3      220.09      237.41     35.64 o 
  -8  -4   3       87.00       70.66     17.54 o 
  -7  -4   3        0.35       -9.69     12.37 o 
  -6  -4   3     1576.50     1678.80     57.64 o 
  -5  -4   3      250.96      263.47     22.42 o 
  -4  -4   3       74.03       83.68     14.22 o 
  -3  -4   3     3049.35     3096.22     44.54 o 
  -2  -4   3      978.17      986.02     19.13 o 
  -1  -4   3      234.21      248.82      5.40 o 
   0  -4   3      646.87      582.99     23.26 o 
   1  -4   3     1038.52     1009.65     14.16 o 
   2  -4   3      870.64      865.96     16.43 o 
   3  -4   3        9.76        9.44      9.31 o 
   4  -4   3        9.40       31.57      9.35 o 
   5  -4   3        0.70      -11.02     14.31 o 
   6  -4   3        3.37       -4.35     16.99 o 
   7  -4   3       16.87        9.02     12.69 o 
  -8  -3   3       12.21       27.97     18.00 o 
  -7  -3   3      190.59      230.06     29.42 o 
  -6  -3   3      749.49      692.26     27.47 o 
  -5  -3   3      617.88      688.09     30.74 o 
  -4  -3   3      957.54      982.57     27.71 o 
  -3  -3   3     3387.78     3450.64     45.22 o 
  -2  -3   3        0.57        5.15     11.02 o 
  -1  -3   3     6221.19     6521.48     37.34 o 
   0  -3   3     2680.04     2439.67     41.46 o 
   1  -3   3        3.16        1.03      1.39 o 
   2  -3   3     3853.93     3835.55     34.35 o 
   3  -3   3      185.31      162.57     11.01 o 
   4  -3   3       33.25       22.23      7.44 o 
   5  -3   3      540.82      518.19     18.44 o 
   6  -3   3        3.25        6.94     23.31 o 
   7  -3   3       52.27       70.04     20.04 o 
   8  -3   3        2.93       18.90     22.10 o 
  -8  -2   3       26.75       28.25     13.67 o 
  -7  -2   3        3.12        6.23     12.87 o 
  -6  -2   3        4.91       14.40     11.76 o 
  -5  -2   3     1392.82     1365.60     44.09 o 
  -4  -2   3      125.97      110.40     14.99 o 
  -3  -2   3       11.22       -2.93     12.94 o 
  -2  -2   3     1212.92     1144.26     20.54 o 
  -1  -2   3      161.54      156.52      8.14 o 
   0  -2   3       67.49       62.57      6.83 o 
   1  -2   3      855.20      801.36     15.16 o 
   2  -2   3     2271.97     2256.79     20.35 o 
   3  -2   3      118.40      110.64      8.53 o 
   4  -2   3      390.19      367.44     16.27 o 
   5  -2   3     1743.74     1807.04     39.15 o 
   6  -2   3       41.11       42.14     13.11 o 
   7  -2   3      246.90      256.01     25.51 o 
   8  -2   3        5.09       -1.62     16.96 o 
  -8  -1   3      104.25       87.23     18.53 o 
  -7  -1   3      138.37      109.12     18.92 o 
  -6  -1   3       30.62       20.37     10.84 o 
  -5  -1   3       28.42       44.21     17.23 o 
  -4  -1   3      231.72      201.25     18.66 o 
  -3  -1   3      205.62      184.53     13.80 o 
  -2  -1   3     1529.88     1520.95     24.07 o 
  -1  -1   3      451.27      450.54     21.19 o 
   0  -1   3     2922.70     2857.80     63.10 o 
   1  -1   3      244.00      239.85      9.34 o 
   2  -1   3       49.97       48.63      8.88 o 
   3  -1   3      959.56      974.24     24.51 o 
   4  -1   3       29.50       24.46      5.45 o 
   5  -1   3      169.59      165.23     14.02 o 
   6  -1   3      119.68      131.22     19.20 o 
   7  -1   3        0.79        9.96     10.15 o 
   8  -1   3        6.13       21.99     15.16 o 
   9  -1   3        2.61        3.63     16.25 o 
  -8   0   3      139.62      175.76     44.50 o 
  -7   0   3       38.69       33.25     16.99 o 
  -6   0   3      571.38      608.16     35.48 o 
  -5   0   3      108.80      111.91     19.87 o 
  -4   0   3       28.28       34.31     21.29 o 
  -3   0   3     2859.80     2785.87     42.14 o 
  -2   0   3        0.89        6.20      9.20 o 
  -1   0   3      255.19      245.85     12.40 o 
   0   0   3     1088.57     1073.95     16.82 o 
   1   0   3     1401.65     1414.53     19.47 o 
   2   0   3     2050.74     2080.25     17.95 o 
   3   0   3      102.99       96.07      7.36 o 
   4   0   3      177.48      191.01     10.95 o 
   5   0   3      854.62      896.08     20.45 o 
   6   0   3      100.36      109.73     20.62 o 
   7   0   3        8.68       -6.55     10.58 o 
   8   0   3      113.21      160.40     25.83 o 
   9   0   3        0.04      -17.70     18.20 o 
  -7   1   3      345.83      357.38    262.02 o 
  -6   1   3      572.36      658.33     61.99 o 
  -5   1   3       25.83        9.76     17.04 o 
  -4   1   3     1141.59     1085.43     32.86 o 
  -3   1   3     3489.67     3488.62     47.75 o 
  -2   1   3      839.38      840.87     19.40 o 
  -1   1   3     4301.71     4210.94     59.61 o 
   0   1   3      248.71      224.40     13.40 o 
   1   1   3    12699.88    13146.72     71.29 o 
   2   1   3     1013.63     1039.71     22.58 o 
   3   1   3     1875.67     2036.84     19.40 o 
   4   1   3      257.89      246.95     10.77 o 
   5   1   3     1184.29     1157.39     23.01 o 
   6   1   3      147.76      156.81     16.08 o 
   7   1   3       86.98       43.99     13.86 o 
   8   1   3      260.01      288.09     31.00 o 
   9   1   3       53.61       91.62     25.44 o 
  10   1   3      143.06      122.62     46.72 o 
  -7   2   3       98.60      130.45     39.84 o 
  -6   2   3        0.24       14.16     22.45 o 
  -5   2   3      194.32      259.97     27.35 o 
  -4   2   3      166.64      165.84     14.30 o 
  -3   2   3       77.07      101.55     20.46 o 
  -2   2   3      765.51      725.18     16.40 o 
  -1   2   3      102.89       81.04      7.12 o 
   0   2   3     1801.84     1837.77     29.33 o 
   1   2   3     4020.26     4160.89     23.06 o 
   2   2   3     2797.03     2928.86     31.80 o 
   3   2   3      486.68      460.01     13.26 o 
   4   2   3      753.41      648.11     13.96 o 
   5   2   3      403.23      376.94     17.29 o 
   6   2   3     1564.68     1584.75     30.58 o 
   7   2   3      213.44      221.18     19.48 o 
   8   2   3        1.28       -5.73     21.74 o 
   9   2   3      581.99      645.98     79.23 o 
  10   2   3       92.53      139.15     43.69 o 
  -6   3   3        1.88      -12.62     15.65 o 
  -5   3   3       40.25       43.52     18.04 o 
  -4   3   3       26.23       22.58     14.62 o 
  -3   3   3      431.28      422.33     21.12 o 
  -2   3   3       71.31       61.23      8.02 o 
  -1   3   3        5.30        0.15      3.87 o 
   0   3   3      823.55      831.29     20.98 o 
   1   3   3      556.78      587.65     13.99 o 
   2   3   3      139.51      162.85     10.48 o 
   3   3   3       32.02       35.77      9.99 o 
   4   3   3        8.95        7.75     11.98 o 
   5   3   3       81.51       86.63     15.26 o 
   6   3   3      158.25      183.02     22.20 o 
   7   3   3       98.39      125.50     30.03 o 
   8   3   3        0.76      -21.34     21.84 o 
   9   3   3      145.12      161.70     36.10 o 
  10   3   3       10.64       25.89     36.51 o 
  -6   4   3       56.69      174.55     76.60 o 
  -5   4   3      196.08      221.01     25.12 o 
  -4   4   3       71.70       58.35     28.21 o 
  -3   4   3      660.98      657.80     28.42 o 
  -2   4   3        0.82        5.78     14.33 o 
  -1   4   3      371.15      334.76     14.75 o 
   0   4   3     1415.97     1353.02     25.52 o 
   1   4   3     1001.00     1042.74     15.20 o 
   2   4   3     2146.30     2067.79     32.66 o 
   3   4   3     3138.16     3190.81     29.80 o 
   4   4   3      957.44      942.11     24.72 o 
   5   4   3     2282.33     2338.36     41.04 o 
   6   4   3       14.16       38.04     12.84 o 
   7   4   3       12.30       11.12     10.42 o 
   8   4   3      349.13      295.49     61.08 o 
   9   4   3        0.13       27.51     19.11 o 
  10   4   3        5.08        9.81     21.94 o 
  -5   5   3       25.49       35.50     16.09 o 
  -4   5   3      299.93      315.02     30.23 o 
  -3   5   3       92.40      107.48     20.13 o 
  -2   5   3      282.16      268.09     20.96 o 
  -1   5   3      357.75      360.60     48.49 o 
   0   5   3      140.62      134.85      6.50 o 
   1   5   3     1960.79     1978.02     33.72 o 
   2   5   3      600.33      587.93     11.64 o 
   3   5   3      514.99      519.90     10.47 o 
   4   5   3     2588.65     2590.35     42.37 o 
   5   5   3     2179.37     2321.26     45.01 o 
   6   5   3      381.92      365.67     34.08 o 
   7   5   3     1238.61     1263.17     55.72 o 
   8   5   3      710.69      715.06     61.38 o 
   9   5   3      244.89      278.60     43.59 o 
  10   5   3      170.53      230.06     47.73 o 
  -4   6   3       65.83       54.05     18.24 o 
  -3   6   3       24.44       27.89     16.01 o 
  -2   6   3        1.99      -11.22     11.70 o 
  -1   6   3        1.06        9.06     11.17 o 
   0   6   3       36.92       30.75     29.48 o 
   1   6   3     1011.97     1083.96     59.87 o 
   2   6   3        0.26        7.87      7.69 o 
   3   6   3      639.83      605.69     16.21 o 
   4   6   3     1493.18     1430.33     46.72 o 
   5   6   3      237.18      257.57     31.45 o 
   6   6   3      816.27      898.71     50.46 o 
   7   6   3      391.98      436.16     35.70 o 
   8   6   3       34.98       22.65     16.48 o 
   9   6   3      755.57      737.41     78.17 o 
  10   6   3      123.24       39.64     40.25 o 
  -4   7   3       16.69       34.07     17.13 o 
  -3   7   3       41.02       28.43     16.28 o 
  -2   7   3      154.24      154.85     21.90 o 
  -1   7   3       38.18       23.48     14.72 o 
   0   7   3      480.30      472.75     22.50 o 
   1   7   3       11.81       -3.07     10.43 o 
   2   7   3        0.19       11.76      5.39 o 
   3   7   3      966.85     1024.82     29.38 o 
   4   7   3       22.97       13.32      6.20 o 
   5   7   3       16.65      -18.61     21.14 o 
   6   7   3       24.65       30.34     20.93 o 
   7   7   3       12.05       19.21     13.96 o 
   8   7   3        5.70       51.07     29.63 o 
   9   7   3      386.20      431.71     47.43 o 
  10   7   3        0.49      -24.78     24.78 o 
  -3   8   3       55.69       19.85     20.98 o 
  -2   8   3       10.68        3.81     13.61 o 
  -1   8   3      570.80      610.00     43.50 o 
   0   8   3      556.82      576.02     31.58 o 
   1   8   3      118.51      138.42     15.90 o 
   2   8   3      697.86      714.81     21.46 o 
   3   8   3     1133.94     1165.18     41.26 o 
   4   8   3      217.47      205.89     25.28 o 
   6   8   3      338.61      370.02     42.88 o 
   7   8   3       29.20       14.56     13.85 o 
   8   8   3      212.83      110.63     25.89 o 
   9   8   3       11.47      -21.03     21.03 o 
  10   8   3        0.21      -22.15     22.15 o 
  -1   9   3       93.18       94.24     35.95 o 
   0   9   3        1.37       16.65     12.97 o 
   1   9   3      290.54      255.45     35.50 o 
   2   9   3      372.05      413.71     36.61 o 
   3   9   3      117.98      137.94     29.12 o 
   4   9   3     1013.99     1056.87     66.84 o 
   5   9   3      589.35      628.90     49.05 o 
   6   9   3       30.65      -13.75     17.70 o 
   7   9   3      747.54      814.17     78.47 o 
   8   9   3      328.82      242.80     29.53 o 
   9   9   3        3.79       32.66     22.15 o 
   0  10   3       50.04       35.09     17.80 o 
   1  10   3        4.86       22.85     14.87 o 
   2  10   3        5.01        6.47     14.56 o 
   3  10   3       22.63       13.05     17.09 o 
   4  10   3      217.12      295.59     42.98 o 
   5  10   3       55.56       34.89     19.52 o 
   6  10   3       61.54       58.96     22.35 o 
   7  10   3      269.89      322.69     42.98 o 
   8  10   3        1.81      -13.45     23.66 o 
   9  10   3       61.69       44.60     19.42 o 
   2  11   3        6.56       18.30     19.52 o 
   3  11   3       57.16       43.38     14.87 o 
   4  11   3       12.89       28.52     20.33 o 
   5  11   3       44.60       34.28     16.08 o 
   6  11   3       12.27       24.17     17.19 o 
   7  11   3       14.98        7.79      6.98 o 
   8  11   3       14.78       -6.37     16.79 o 
  -4 -11   4      139.48      115.39     34.79 o 
  -2 -11   4        8.33       28.72     23.76 o 
  -1 -11   4       47.86       35.80     26.29 o 
  -6 -10   4       22.01       16.28     15.37 o 
  -5 -10   4      111.14      128.53     39.74 o 
  -4 -10   4       44.79       32.97     29.83 o 
  -3 -10   4      137.56      120.95     39.03 o 
  -1 -10   4        1.65       -2.63     16.28 o 
   0 -10   4      192.88      221.06     38.83 o 
   1 -10   4       17.74       44.39     25.89 o 
  -7  -9   4        1.83       20.12     15.88 o 
  -6  -9   4       26.41      -11.23     21.44 o 
  -5  -9   4       54.21       38.33     28.21 o 
  -4  -9   4        0.80       23.76     17.90 o 
  -3  -9   4       33.24       23.26     16.28 o 
  -2  -9   4        3.50      770.08    454.77 o 
  -1  -9   4       29.35       29.90     14.26 o 
   0  -9   4      184.01      246.24     39.34 o 
   1  -9   4        4.33       19.42     20.63 o 
   2  -9   4       51.08       31.85     24.98 o 
   3  -9   4       23.14       20.63     23.36 o 
  -7  -8   4       28.91      -10.52     20.23 o 
  -6  -8   4       26.05       27.00     28.72 o 
  -5  -8   4      238.78      254.43     43.59 o 
  -4  -8   4       97.58      122.57     32.87 o 
  -3  -8   4       37.41       25.79     13.45 o 
  -2  -8   4        8.46      -13.05     13.55 o 
  -1  -8   4       86.56       78.07     15.98 o 
   0  -8   4       74.93       55.02     24.57 o 
   1  -8   4        0.00        8.70     10.62 o 
   2  -8   4       31.26       16.99     16.58 o 
   3  -8   4        0.16       51.27     17.90 o 
   4  -8   4        0.83       25.38     18.81 o 
  -8  -7   4      154.00      132.01     26.95 o 
  -7  -7   4       65.05       61.18     17.56 o 
  -6  -7   4       25.11       33.56     13.71 o 
  -5  -7   4      620.05      646.86     32.63 o 
  -4  -7   4      177.04      185.87     29.02 o 
  -3  -7   4      225.86      254.03     31.65 o 
  -2  -7   4      736.92      719.82     40.96 o 
  -1  -7   4      181.54      152.80     51.17 o 
   0  -7   4      613.22      597.66     29.33 o 
   1  -7   4      471.00      464.89     20.48 o 
   2  -7   4      360.36      344.64     44.09 o 
   3  -7   4      284.94      275.47     36.10 o 
   4  -7   4      151.24      127.12     37.72 o 
   5  -7   4        4.29       32.46     26.29 o 
  -8  -6   4       86.40      120.95     24.15 o 
  -7  -6   4       23.77       -9.38     11.77 o 
  -6  -6   4       41.85       56.51     20.58 o 
  -5  -6   4      657.25      663.34     38.19 o 
  -4  -6   4       22.33        9.87     12.69 o 
  -3  -6   4      377.18      423.45     19.49 o 
  -2  -6   4      828.47      864.35     24.44 o 
  -1  -6   4       90.06       90.20     23.66 o 
   0  -6   4     2417.06     2425.52     82.01 o 
   1  -6   4      139.59      138.01     44.14 o 
   2  -6   4       41.78       36.25      9.38 o 
   3  -6   4     1570.12     1749.08    613.23 o 
   4  -6   4      130.81      104.26     27.10 o 
   5  -6   4      177.23      136.82    105.27 o 
   6  -6   4      267.19      347.57     69.78 o 
  -8  -5   4       26.38       40.27     16.28 o 
  -7  -5   4       47.05       82.97     41.46 o 
  -6  -5   4      283.15      279.78     24.49 o 
  -5  -5   4      154.13      116.30     19.72 o 
  -4  -5   4        0.31       28.80     11.28 o 
  -3  -5   4      177.76      193.83     14.84 o 
  -2  -5   4        0.44        8.11     10.21 o 
  -1  -5   4       10.53      -16.69     16.69 o 
   0  -5   4      568.85      571.47     29.53 o 
   1  -5   4      107.77      107.92     12.15 o 
   2  -5   4      272.71      282.21     12.11 o 
   3  -5   4      300.21      273.36     17.85 o 
   4  -5   4      196.40      161.93     24.83 o 
   5  -5   4      134.82      146.87     20.57 o 
   6  -5   4      152.34      158.82     22.89 o 
   7  -5   4        6.79       40.65     20.33 o 
  -8  -4   4       43.91       39.28     21.29 o 
  -7  -4   4      157.57      183.60     24.07 o 
  -6  -4   4      302.17      307.82     27.31 o 
  -5  -4   4      445.99      490.63     23.12 o 
  -4  -4   4      643.79      601.96     41.66 o 
  -3  -4   4      879.17      884.99     26.35 o 
  -2  -4   4      937.39     1030.69     21.63 o 
  -1  -4   4     2297.10     2328.25     18.88 o 
   0  -4   4      349.39      293.97     30.94 o 
   1  -4   4      529.61      494.20     34.18 o 
   2  -4   4     1241.85     1281.26     24.10 o 
   3  -4   4        2.82        9.94      6.81 o 
   4  -4   4      250.23      264.40     23.97 o 
   5  -4   4       23.44       35.74      7.80 o 
   6  -4   4        0.01       11.84      8.45 o 
   7  -4   4       41.29       47.74     14.84 o 
  -8  -3   4       95.97      112.97     38.12 o 
  -7  -3   4      102.56       94.59     26.29 o 
  -6  -3   4       22.09       20.61     19.57 o 
  -5  -3   4     1242.84     1191.86     35.55 o 
  -4  -3   4      149.81      156.19     19.01 o 
  -3  -3   4        4.01       11.76      9.96 o 
  -2  -3   4     5421.56     5551.93     91.57 o 
  -1  -3   4      963.64      937.64     26.39 o 
   0  -3   4     1073.12      989.22     33.57 o 
   1  -3   4     3410.37     3297.80     28.95 o 
   2  -3   4     2240.79     2413.70     26.21 o 
   3  -3   4      779.85      804.18     17.11 o 
   4  -3   4      719.68      710.86     19.24 o 
   5  -3   4      612.03      607.22     27.02 o 
   6  -3   4      160.35      155.67     13.99 o 
   7  -3   4      139.21      130.51     22.35 o 
   8  -3   4       13.44       46.43     19.42 o 
  -8  -2   4        2.30       14.95     13.18 o 
  -7  -2   4        1.65        0.51      6.52 o 
  -6  -2   4        8.16       11.78     10.49 o 
  -5  -2   4      166.36      184.10     18.54 o 
  -4  -2   4      528.90      517.82     23.66 o 
  -3  -2   4      568.45      583.80     19.92 o 
  -2  -2   4     1979.96     1980.21     31.88 o 
  -1  -2   4     1431.82     1437.54     23.34 o 
   0  -2   4     5387.76     5143.58     70.74 o 
   2  -2   4       11.13        8.97      6.81 o 
   3  -2   4     4871.81     4939.35     43.43 o 
   4  -2   4      943.33      899.09     31.33 o 
   5  -2   4      107.61      128.19     15.80 o 
   6  -2   4     1528.65     1588.04     28.35 o 
   7  -2   4       14.95       23.95      9.33 o 
   8  -2   4       12.81       50.37     16.12 o 
   9  -2   4       77.29       62.92     23.26 o 
  -8  -1   4       36.47       43.38     25.99 o 
  -7  -1   4       91.90       94.35     22.37 o 
  -6  -1   4      189.30      187.82     24.32 o 
  -5  -1   4        1.93        2.19     11.63 o 
  -4  -1   4       64.86       62.53     33.12 o 
  -3  -1   4       78.07       76.63     29.07 o 
  -2  -1   4       10.13       11.60      7.36 o 
  -1  -1   4     1567.29     1522.24     40.91 o 
   0  -1   4       55.70       67.36     17.44 o 
   1  -1   4        6.21       13.82      5.39 o 
   2  -1   4     1680.83     1650.65     21.17 o 
   3  -1   4     1341.23     1283.46     25.70 o 
   4  -1   4      817.28      831.77     18.08 o 
   5  -1   4      775.31      811.98     24.49 o 
   6  -1   4     1211.09     1252.07     29.77 o 
   7  -1   4       92.15       94.52     13.46 o 
   8  -1   4      127.68      131.97     21.28 o 
   9  -1   4      105.30       98.45     32.26 o 
  -7   0   4      523.13      552.45    401.88 o 
  -6   0   4      171.05      186.02     22.37 o 
  -5   0   4      190.93      170.53     18.98 o 
  -4   0   4     1190.77     1215.85     70.89 o 
  -3   0   4      998.56      976.24     37.01 o 
  -2   0   4      885.84      855.97     22.00 o 
  -1   0   4      388.76      330.42     12.89 o 
   0   0   4     3071.46     2919.10     30.97 o 
   1   0   4      623.73      636.76     19.25 o 
   2   0   4      643.72      626.66     21.08 o 
   3   0   4        8.05       13.18      6.41 o 
   4   0   4      241.92      249.12     16.17 o 
   5   0   4       86.10       85.71     19.15 o 
   6   0   4      108.57      124.42     18.73 o 
   7   0   4       43.37       32.36     14.03 o 
   8   0   4        0.19       -1.96     11.67 o 
   9   0   4       46.23       81.68     53.34 o 
  -7   1   4      182.60      216.92     48.95 o 
  -6   1   4      130.04      117.00     37.21 o 
  -5   1   4      450.35      442.05     37.67 o 
  -4   1   4      465.01      456.25     21.89 o 
  -3   1   4        9.02       12.27      9.75 o 
  -2   1   4     6958.33     7011.38     92.34 o 
  -1   1   4     2055.11     1979.97     43.64 o 
   0   1   4      492.52      394.62     14.87 o 
   1   1   4     9613.25    10073.94     60.19 o 
   2   1   4     1746.20     1776.18     24.53 o 
   3   1   4       17.18        7.69      8.53 o 
   4   1   4     1901.05     1796.70     24.20 o 
   5   1   4      383.77      403.40     17.71 o 
   6   1   4     1051.12     1052.63     26.80 o 
   7   1   4       10.08       11.90      9.79 o 
   8   1   4        0.73        7.10     10.57 o 
   9   1   4      165.87      228.55     43.89 o 
  10   1   4        5.25       42.54     20.73 o 
  -6   2   4      253.76      236.84     50.66 o 
  -5   2   4       30.06       30.14     27.51 o 
  -4   2   4       72.41       51.47     16.81 o 
  -3   2   4      817.69      837.90     28.04 o 
  -2   2   4     1358.72     1294.69     28.52 o 
  -1   2   4      234.57      198.82     21.49 o 
   0   2   4     1171.03     1115.19     22.17 o 
   1   2   4     3676.14     3918.38     36.43 o 
   2   2   4      730.04      712.88     21.79 o 
   3   2   4      895.45      890.98     12.83 o 
   4   2   4     1519.93     1526.66     23.54 o 
   5   2   4       51.38       41.14      9.47 o 
   6   2   4     2175.70     2231.71     35.57 o 
   7   2   4       48.76       61.90     12.23 o 
   8   2   4        4.61        4.82     10.82 o 
   9   2   4      321.47      428.57     38.95 o 
  10   2   4       13.96        9.79     37.01 o 
  -6   3   4        7.95       11.23     23.76 o 
  -5   3   4      215.81      216.01     34.59 o 
  -4   3   4        1.28      -17.90     17.90 o 
  -3   3   4        2.89        2.11      3.32 o 
  -2   3   4       11.86        8.38      5.51 o 
  -1   3   4      332.62      311.36     14.20 o 
   0   3   4       11.33       -2.67     11.43 o 
   1   3   4      691.72      643.86     20.38 o 
   2   3   4     2042.37     2146.04     24.45 o 
   3   3   4      332.71      317.06     14.37 o 
   4   3   4        3.36       12.89     11.97 o 
   5   3   4      350.97      352.73     19.43 o 
   6   3   4      332.02      365.82     43.18 o 
   7   3   4       46.97       30.17     13.90 o 
   8   3   4        0.93       11.64      9.76 o 
   9   3   4       74.33       31.85     22.65 o 
  10   3   4       84.18       73.11     18.71 o 
  -5   4   4        1.78       31.25     27.71 o 
  -4   4   4      429.66      428.92     35.66 o 
  -3   4   4        0.24       11.30     12.00 o 
  -2   4   4       91.79       62.27     32.82 o 
  -1   4   4       49.30       55.74     18.00 o 
   0   4   4      724.11      745.52     15.43 o 
   1   4   4      178.59      167.10     11.12 o 
   2   4   4      208.25      196.41     14.06 o 
   3   4   4      122.44      124.67     19.47 o 
   4   4   4      447.76      458.16     32.06 o 
   5   4   4      184.32      191.16     33.98 o 
   6   4   4       87.23      120.71     21.92 o 
   7   4   4       28.31       44.35     16.16 o 
   8   4   4       87.63       47.43     24.37 o 
   9   4   4      198.87      229.35     43.28 o 
  10   4   4        0.06       21.64     26.09 o 
  -5   5   4       92.57      125.09     28.84 o 
  -4   5   4      396.27      356.70     29.53 o 
  -3   5   4      104.19       81.07     17.21 o 
  -2   5   4      577.43      603.03     60.37 o 
  -1   5   4      476.30      487.02     22.99 o 
   0   5   4       88.58       94.82     13.50 o 
   1   5   4     1674.08     1738.95     25.60 o 
   2   5   4       70.69       76.29      8.40 o 
   3   5   4      416.35      414.20     22.96 o 
   4   5   4     1298.81     1254.63     29.31 o 
   5   5   4      516.74      466.09     27.10 o 
   6   5   4      778.11      858.22     33.73 o 
   7   5   4      188.26      226.19     47.58 o 
   8   5   4       18.52        8.70     17.70 o 
   9   5   4      451.75      427.76     76.05 o 
  10   5   4        0.38       23.76     20.23 o 
  -4   6   4       12.41       15.85     43.59 o 
  -3   6   4      237.89      278.68     26.06 o 
  -2   6   4       66.46       60.81     15.55 o 
  -1   6   4       20.89       13.30     15.27 o 
   0   6   4      352.74      368.33     19.99 o 
   1   6   4      661.91      676.65     17.92 o 
   2   6   4      418.34      422.82     13.12 o 
   3   6   4      161.33      158.90      8.30 o 
   4   6   4      289.23      301.61     28.77 o 
   5   6   4      583.21      601.66     27.99 o 
   6   6   4      346.11      411.79     24.36 o 
   7   6   4        0.28      -22.35     22.35 o 
   8   6   4      465.03      468.32     46.21 o 
   9   6   4      232.00      219.85     40.05 o 
  10   6   4      143.53      113.67     30.54 o 
  -3   7   4       16.28       19.51     14.25 o 
  -2   7   4        3.36      -11.52     11.52 o 
  -1   7   4       91.97       88.62     18.59 o 
   0   7   4       10.53      -13.04     13.15 o 
   1   7   4       31.92       32.76     14.69 o 
   2   7   4        1.74        4.49      7.30 o 
   3   7   4      101.40      102.14     22.45 o 
   4   7   4      216.72      235.93     24.67 o 
   5   7   4       25.94       59.16     22.45 o 
   6   7   4        1.83       21.34     22.05 o 
   7   7   4       35.06       -4.55     20.43 o 
   8   7   4       69.26       39.84     23.66 o 
   9   7   4        1.58      -20.43     25.28 o 
  10   7   4      125.73      104.77     31.25 o 
  -2   8   4        8.61        6.81     14.82 o 
  -1   8   4      211.12      212.36     26.21 o 
   0   8   4       29.41       41.95     17.22 o 
   1   8   4      233.61      247.46     32.56 o 
   2   8   4       74.54       52.18     20.02 o 
   3   8   4       98.35       71.29     34.08 o 
   4   8   4      928.38      926.01     39.74 o 
   5   8   4        1.58      -16.99     16.99 o 
   6   8   4        0.31       35.70     25.38 o 
   7   8   4      411.96      424.33     50.16 o 
   8   8   4       71.97       34.08     19.82 o 
   9   8   4        3.26       -6.07     23.76 o 
  10   8   4       15.82       -7.08     27.10 o 
  -1   9   4       19.47       11.73     18.10 o 
   0   9   4      173.63      227.33     40.65 o 
   1   9   4       53.10       58.75     22.75 o 
   2   9   4        9.30       -5.76     15.37 o 
   3   9   4      186.14      157.45     28.52 o 
   4   9   4      382.15      428.37     38.43 o 
   5   9   4       87.68       63.81     26.29 o 
   6   9   4      209.58      286.19     40.25 o 
   7   9   4      462.27      449.10     52.69 o 
   8   9   4       56.41       30.84     28.42 o 
   9   9   4      214.24      161.40     34.18 o 
   1  10   4       12.04       33.17     19.11 o 
   2  10   4       32.11       40.96     16.69 o 
   3  10   4      108.39      106.79     30.34 o 
   4  10   4        4.25       39.64     23.87 o 
   5  10   4      473.95      571.47     45.20 o 
   6  10   4       28.12       52.18     27.91 o 
   7  10   4        0.73       12.24     20.93 o 
   8  10   4      270.74      222.17     43.69 o 
   9  10   4       27.75       19.42     23.87 o 
   2  11   4       30.78       47.63     23.16 o 
   3  11   4        4.29       16.28     20.83 o 
   4  11   4        0.64       30.34     17.19 o 
   5  11   4        0.03       -4.65     16.38 o 
   6  11   4       50.93       65.83     29.63 o 
   7  11   4        1.78       25.99     19.32 o 
  -5 -10   5       28.32       25.38     18.51 o 
  -4 -10   5      126.95       60.78     59.36 o 
  -3 -10   5      314.65      320.37    234.01 o 
  -2 -10   5        0.65       -3.84     13.85 o 
  -1 -10   5       82.39       47.02     22.05 o 
   0 -10   5      137.13      153.11     46.11 o 
   1 -10   5       18.83       46.42     23.87 o 
  -6  -9   5        0.35       36.81     20.73 o 
  -5  -9   5       12.03       -9.00     20.53 o 
  -4  -9   5      162.12      238.66     35.09 o 
  -3  -9   5       35.91       40.05     16.99 o 
  -2  -9   5       43.08       67.96     19.21 o 
  -1  -9   5      129.21      141.98    102.44 o 
   0  -9   5       86.75       68.56     28.62 o 
   1  -9   5      181.96      220.76     45.41 o 
   2  -9   5       32.20       29.83     21.54 o 
   3  -9   5        6.76       16.58     20.93 o 
  -7  -8   5        1.04      -23.16     23.16 o 
  -6  -8   5       11.60       14.97     15.47 o 
  -5  -8   5       56.15       26.39     25.38 o 
  -4  -8   5       62.61       59.36     29.73 o 
  -3  -8   5       12.44       30.74     16.89 o 
  -2  -8   5        3.54       10.21      6.88 o 
  -1  -8   5       23.81       22.25     16.08 o 
   0  -8   5       67.29       42.42     16.15 o 
   1  -8   5      111.86       99.31     30.24 o 
   2  -8   5        0.99        8.19     13.75 o 
   3  -8   5        0.12       20.93     20.83 o 
   4  -8   5       30.09       21.74     24.17 o 
  -7  -7   5        0.27       19.52     28.62 o 
  -6  -7   5       30.66       43.38     23.26 o 
  -5  -7   5      364.05      430.80     55.72 o 
  -4  -7   5       90.62       57.44     26.29 o 
  -3  -7   5      118.62       55.62     20.93 o 
  -2  -7   5      162.45      183.34     43.08 o 
  -1  -7   5        2.41       22.65     13.55 o 
   0  -7   5      385.12      373.16     27.41 o 
   1  -7   5       19.40       46.00     15.28 o 
   2  -7   5       67.03       73.61     14.56 o 
   3  -7   5      241.25      306.92     47.43 o 
   4  -7   5       53.11       43.08     24.57 o 
   5  -7   5       26.09       12.34     13.96 o 
  -7  -6   5       29.15       22.70     12.93 o 
  -6  -6   5       88.18       91.35     17.77 o 
  -5  -6   5      247.14      265.07     24.01 o 
  -4  -6   5      428.76      470.18     20.14 o 
  -3  -6   5      322.26      326.03     34.79 o 
  -2  -6   5       38.62       27.61     14.66 o 
  -1  -6   5      623.70      664.20     54.91 o 
   0  -6   5      263.03      225.51     24.57 o 
   1  -6   5      134.72      115.98     22.55 o 
   2  -6   5      282.32      267.17     19.48 o 
   3  -6   5      380.62      404.61     26.32 o 
   4  -6   5      316.53      326.13     47.83 o 
   5  -6   5      171.59      184.05     38.23 o 
   6  -6   5       34.56       32.87     16.79 o 
  -8  -5   5        0.98       14.52     17.44 o 
  -7  -5   5       34.46       26.58     14.90 o 
  -6  -5   5        3.45       -5.43     10.99 o 
  -5  -5   5        5.17      -18.10     18.10 o 
  -4  -5   5      391.88      415.10     20.82 o 
  -3  -5   5        0.88        2.31     16.99 o 
  -2  -5   5       89.94      122.05     15.10 o 
  -1  -5   5      278.54      291.14     43.48 o 
   0  -5   5        9.81       -2.83     18.51 o 
   1  -5   5      392.92      424.83     31.05 o 
   2  -5   5        1.14        2.71     14.66 o 
   3  -5   5        3.49       18.05     12.49 o 
   4  -5   5      473.87      553.39     31.90 o 
   5  -5   5       24.34       36.00     18.71 o 
   6  -5   5       22.00       34.69     27.00 o 
   7  -5   5      235.91      172.62     61.48 o 
  -8  -4   5        0.83       -2.96     23.36 o 
  -7  -4   5        0.36       -2.81     13.05 o 
  -6  -4   5        8.02       10.20     13.30 o 
  -5  -4   5      104.81      117.37     15.11 o 
  -4  -4   5      140.17      133.01     22.63 o 
  -3  -4   5        9.36       24.77     10.08 o 
  -2  -4   5      493.25      510.95     17.93 o 
  -1  -4   5       25.60       11.53     13.35 o 
   0  -4   5        0.62       -9.61     15.88 o 
   1  -4   5        7.00       -5.16     15.07 o 
   2  -4   5       83.45       81.91      9.72 o 
   3  -4   5       12.20       16.01      6.74 o 
   4  -4   5        0.20       -1.85      6.81 o 
   5  -4   5      106.27      105.61     12.87 o 
   6  -4   5       26.42        0.52     10.58 o 
   7  -4   5       17.26       20.91     12.02 o 
  -7  -3   5        0.77       23.50     12.37 o 
  -6  -3   5      148.98      130.62     19.95 o 
  -5  -3   5       93.40      102.01     16.90 o 
  -4  -3   5      514.88      595.18     24.88 o 
  -3  -3   5      566.67      545.50     33.57 o 
  -2  -3   5      314.30      272.79     17.76 o 
  -1  -3   5     2341.57     2364.41     86.16 o 
   0  -3   5      635.47      635.01     12.04 o 
   1  -3   5       29.56       24.78      2.27 o 
   2  -3   5     1011.33     1014.02     21.69 o 
   3  -3   5      996.21     1036.76     21.81 o 
   4  -3   5        4.50        3.93     10.51 o 
   5  -3   5        6.74       -3.41      7.69 o 
   6  -3   5      425.64      429.30     46.97 o 
   7  -3   5       22.40       44.83     20.83 o 
   8  -3   5        1.78        3.53     14.16 o 
  -7  -2   5        4.40        7.40     10.09 o 
  -6  -2   5      201.53      256.95     25.63 o 
  -5  -2   5       12.33        5.85      8.23 o 
  -4  -2   5      834.03      837.49     49.80 o 
  -3  -2   5       85.92      110.24     14.97 o 
  -2  -2   5       17.37        5.49     13.10 o 
  -1  -2   5     2728.53     2664.00     37.30 o 
   0  -2   5       12.77       23.82      6.26 o 
   1  -2   5      308.24      280.46     10.53 o 
   2  -2   5     3135.25     3174.83     37.27 o 
   3  -2   5     1010.47      974.86     19.31 o 
   4  -2   5     1908.55     1919.06     31.67 o 
   5  -2   5     1454.88     1476.55     39.50 o 
   6  -2   5      242.65      232.81     19.69 o 
   7  -2   5      404.87      419.47     22.98 o 
   8  -2   5      163.56      142.43     20.80 o 
   9  -2   5       56.60       29.51     14.73 o 
  -7  -1   5       40.71       18.97     12.68 o 
  -6  -1   5      190.02      178.83     23.09 o 
  -5  -1   5       38.66       24.73     14.34 o 
  -4  -1   5       47.15       35.20     12.14 o 
  -3  -1   5        4.11       15.36     11.12 o 
  -2  -1   5       46.34       59.41     10.15 o 
  -1  -1   5      563.01      519.55     17.00 o 
   0  -1   5      426.97      380.42     14.36 o 
   1  -1   5     2148.95     2132.38     85.50 o 
   2  -1   5     2469.15     2596.38     33.87 o 
   3  -1   5     1616.64     1584.74     28.51 o 
   4  -1   5     2624.61     2689.56     55.32 o 
   5  -1   5       33.39       32.68      8.64 o 
   6  -1   5      136.48      119.82     13.91 o 
   7  -1   5      864.04      910.02     39.26 o 
   8  -1   5        0.59        2.61     12.20 o 
   9  -1   5       22.82       39.74     15.83 o 
  -7   0   5       27.57       36.51     25.48 o 
  -6   0   5      359.79      351.40     27.03 o 
  -5   0   5      160.27      182.02     21.99 o 
  -4   0   5        0.10        9.70     10.32 o 
  -3   0   5      517.64      505.51     25.06 o 
  -2   0   5     1113.34      979.11     25.77 o 
  -1   0   5        0.25       22.45      9.20 o 
   0   0   5        7.44        0.19      6.95 o 
   1   0   5     2511.20     2473.69     34.41 o 
   2   0   5       35.89       41.30     17.09 o 
   3   0   5        0.01        0.07      7.05 o 
   4   0   5      127.53      133.17     10.60 o 
   5   0   5       83.82       71.35     11.26 o 
   6   0   5       36.35       34.10      8.94 o 
   7   0   5      473.91      454.33     24.81 o 
   8   0   5      163.50      158.87     16.85 o 
   9   0   5      124.36      113.36     16.25 o 
  -6   1   5      498.66      532.63    387.62 o 
  -5   1   5       19.79       29.99     15.47 o 
  -4   1   5      220.74      205.96     16.89 o 
  -3   1   5     2600.22     2701.86     65.15 o 
  -2   1   5      542.73      499.62     19.33 o 
  -1   1   5     3127.63     2962.81     44.21 o 
   0   1   5     1339.21     1319.23     26.82 o 
   1   1   5      494.74      447.65     15.32 o 
   2   1   5     2760.13     2781.82     63.56 o 
   3   1   5     1399.05     1334.69     18.90 o 
   4   1   5      309.73      306.61     19.76 o 
   5   1   5      431.46      398.05     16.79 o 
   6   1   5      528.88      496.02     27.17 o 
   7   1   5        0.75        8.13     11.26 o 
   8   1   5       17.16       15.13     11.00 o 
   9   1   5       45.67       41.41      9.92 o 
  10   1   5       13.95       -1.70     17.79 o 
  -6   2   5       72.00       79.49     26.90 o 
  -5   2   5      112.01       94.35     34.38 o 
  -4   2   5       84.42      144.11     39.74 o 
  -3   2   5      327.59      324.22     18.64 o 
  -2   2   5      324.36      325.22     17.37 o 
  -1   2   5     3494.24     3560.23     86.56 o 
   1   2   5     1377.96     1444.49     27.95 o 
   2   2   5     8099.75     8146.72    103.94 o 
   3   2   5      674.67      668.70     13.24 o 
   4   2   5      365.86      378.85     14.93 o 
   5   2   5     3369.44     3479.25     40.30 o 
   6   2   5      173.85      160.89     17.07 o 
   7   2   5      465.39      446.30     22.73 o 
   8   2   5      126.71      153.96     20.73 o 
   9   2   5       50.34       50.35     13.45 o 
  10   2   5      188.35      169.31     28.82 o 
  -5   3   5        3.47       10.62     24.78 o 
  -4   3   5       95.79       66.54     35.50 o 
  -3   3   5        1.52       18.20     20.83 o 
  -2   3   5      138.93      139.87     23.82 o 
  -1   3   5       19.37       15.12     10.33 o 
   0   3   5      162.00      176.88     26.70 o 
   1   3   5      623.05      558.49     47.02 o 
   2   3   5     2020.46     1969.30     32.66 o 
   3   3   5     1180.93     1149.49     35.04 o 
   4   3   5      917.95      919.06     15.58 o 
   5   3   5      935.62      891.64     18.96 o 
   6   3   5      263.26      246.55     15.00 o 
   7   3   5     1178.73     1188.45     29.78 o 
   8   3   5      171.19      151.78     15.75 o 
   9   3   5       13.50        7.68      8.27 o 
  10   3   5      410.72      443.03    323.91 o 
  -5   4   5      171.93      186.58     46.52 o 
  -4   4   5      191.26      201.04     34.89 o 
  -3   4   5      431.81      360.31     39.44 o 
  -2   4   5      379.54      394.09     32.36 o 
  -1   4   5      279.40      269.84     27.86 o 
   0   4   5      196.88      182.62     25.69 o 
   1   4   5      590.79      612.97     25.74 o 
   2   4   5      861.24      855.83     23.41 o 
   3   4   5       23.66       22.99     12.14 o 
   4   4   5      125.28      105.47     32.87 o 
   5   4   5      132.22      128.64     15.98 o 
   6   4   5      431.45      439.34     27.93 o 
   7   4   5       55.57       43.12     22.05 o 
   8   4   5        0.93        9.70     10.60 o 
   9   4   5        6.67       36.70     16.88 o 
  10   4   5      159.47      229.15     47.73 o 
  -4   5   5       12.00       48.04     20.43 o 
  -3   5   5      746.60      722.55    507.25 o 
  -2   5   5       87.85       90.60     15.94 o 
  -1   5   5      119.42       92.03     19.87 o 
   0   5   5     1893.41     1949.33     46.67 o 
   1   5   5      489.88      492.77     20.26 o 
   2   5   5     1215.98     1274.67     43.94 o 
   3   5   5     1330.38     1451.38     69.63 o 
   4   5   5      607.80      641.74     23.67 o 
   5   5   5     1126.09     1151.49     33.00 o 
   6   5   5      111.90       80.34     34.38 o 
   7   5   5       46.53       44.18     20.23 o 
   8   5   5      320.49      309.67     64.62 o 
   9   5   5        0.57       -3.44     27.91 o 
  10   5   5      216.44      190.12     50.26 o 
  -3   6   5      217.59      240.38     32.05 o 
  -2   6   5      125.41      188.34     42.73 o 
  -1   6   5      374.67      332.16     40.05 o 
   0   6   5      537.37      559.68     65.83 o 
   1   6   5      208.53      214.95     10.81 o 
   2   6   5     1076.67     1113.02     24.86 o 
   3   6   5      282.94      268.81     19.47 o 
   4   6   5        1.51       10.52     12.79 o 
   5   6   5     2125.91     2310.41     61.06 o 
   6   6   5        0.38       -5.63     13.48 o 
   7   6   5      298.68      249.13     21.81 o 
   8   6   5      334.85      341.56     35.62 o 
   9   6   5        5.52       25.69     22.15 o 
  10   6   5      142.97      143.50     39.03 o 
  -3   7   5        1.32       16.74     14.31 o 
  -2   7   5       94.11       55.16     24.57 o 
  -1   7   5       25.03       18.91     20.38 o 
   0   7   5        0.46        7.78     10.64 o 
   1   7   5      143.61      173.63     30.14 o 
   2   7   5       57.63       83.45     18.09 o 
   3   7   5        3.54       14.64     17.09 o 
   4   7   5        5.01        8.46     14.31 o 
   5   7   5      425.17      457.60     61.69 o 
   6   7   5       12.47       17.87     41.77 o 
   7   7   5       12.55       22.18     28.82 o 
   8   7   5      162.45      143.30     28.11 o 
   9   7   5       30.86       35.09     21.03 o 
  10   7   5       58.81       54.41     25.69 o 
  -2   8   5        7.42      -18.51     18.51 o 
  -1   8   5       34.38       74.13     30.84 o 
   0   8   5      106.58      105.17     30.24 o 
   1   8   5        1.68       12.14     17.09 o 
   2   8   5        0.16       21.84     19.21 o 
   3   8   5       41.97       28.11     25.08 o 
   4   8   5       27.04       44.39     17.90 o 
   5   8   5       31.40       19.52     24.17 o 
   6   8   5       12.25        9.20     23.36 o 
   7   8   5       65.14       59.46     28.21 o 
   8   8   5      146.48      152.60     42.27 o 
   9   8   5        6.06       17.09     24.98 o 
  10   8   5        0.09       23.26     17.60 o 
   0   9   5      236.93      301.56     63.81 o 
   1   9   5        6.70       -8.70     20.93 o 
   2   9   5       45.34       60.27     28.32 o 
   3   9   5      112.06      116.40     23.16 o 
   4   9   5       12.47       17.19     16.18 o 
   5   9   5      227.09      220.76     32.76 o 
   6   9   5        4.67       24.07     20.83 o 
   7   9   5        2.94        8.29     21.03 o 
   8   9   5      386.09      369.11    270.41 o 
   9   9   5        4.02       22.55      9.81 o 
   1  10   5       65.32       37.72     27.10 o 
   2  10   5       63.13       34.69     17.60 o 
   3  10   5       31.11       32.66     18.20 o 
   5  10   5       87.16       52.99     23.26 o 
   6  10   5       80.74       36.30     25.58 o 
   7  10   5       89.58       63.41     22.15 o 
   8  10   5      102.40       51.37     24.07 o 
   4  11   5        7.55       -4.55     17.29 o 
   5  11   5        0.63        5.76     17.09 o 
   6  11   5       19.64       40.15     23.66 o 
   7  11   5       11.59       51.78     24.78 o 
  -4 -10   6      288.38      339.38     78.27 o 
  -3 -10   6        0.38      -16.18     16.28 o 
  -2 -10   6      221.65      220.96     44.29 o 
  -1 -10   6       72.42       70.18     27.00 o 
   0 -10   6        1.01       56.23     36.10 o 
  -5  -9   6       29.95       22.35     12.14 o 
  -4  -9   6       54.86       62.39     32.36 o 
  -3  -9   6      142.47      141.78     38.33 o 
  -2  -9   6      235.78      239.77     35.80 o 
  -1  -9   6        6.02       26.60     23.36 o 
   0  -9   6      135.59      107.30     20.63 o 
   1  -9   6      273.71      214.49     41.26 o 
   2  -9   6        0.24       16.28     25.58 o 
  -6  -8   6        1.47       36.20     24.47 o 
  -5  -8   6       44.57       26.19     22.45 o 
  -4  -8   6       19.53        6.17     11.73 o 
  -3  -8   6       19.37        9.61     13.96 o 
  -2  -8   6        3.66       22.96     16.48 o 
  -1  -8   6        1.16       15.57     11.83 o 
   0  -8   6      103.24       77.26     22.15 o 
   1  -8   6       94.03       84.89     18.16 o 
   2  -8   6      113.91      142.49    102.85 o 
   3  -8   6       41.56       30.84     21.84 o 
   4  -8   6       28.93       -6.37     26.29 o 
  -6  -7   6      120.59      105.27     51.37 o 
  -5  -7   6       15.11       15.88     21.84 o 
  -4  -7   6      281.92      325.42     44.50 o 
  -3  -7   6       14.67       38.53     21.84 o 
  -2  -7   6       93.21       66.34     32.87 o 
  -1  -7   6      132.16      128.23     29.53 o 
   0  -7   6       71.69       58.05     14.46 o 
   1  -7   6       78.67       84.15     19.00 o 
   2  -7   6        7.48        3.56     13.96 o 
   3  -7   6       12.98       -7.28     28.42 o 
   4  -7   6       18.51       33.88     32.76 o 
   5  -7   6        3.25       37.62     30.54 o 
  -7  -6   6      169.41      215.40     58.35 o 
  -6  -6   6       15.51       12.64     14.06 o 
  -5  -6   6      105.22       87.07     47.43 o 
  -4  -6   6      816.78      900.23     70.08 o 
  -3  -6   6        7.11       16.99     18.41 o 
  -2  -6   6      231.74      255.04     30.03 o 
  -1  -6   6      752.02      845.11     43.48 o 
   0  -6   6        7.67       31.65     15.88 o 
   1  -6   6      381.19      360.01     28.32 o 
   2  -6   6      186.19      234.78     24.47 o 
   3  -6   6        7.53       15.54     18.46 o 
   4  -6   6      278.89      315.21     45.10 o 
   5  -6   6       14.50       -7.28     23.26 o 
   6  -6   6       20.32       15.67     18.20 o 
  -7  -5   6        6.45       -3.41     15.57 o 
  -6  -5   6       23.07        1.46     21.39 o 
  -5  -5   6      137.26      104.45     27.51 o 
  -4  -5   6      146.44      199.42     41.26 o 
  -3  -5   6      412.36      442.47     20.27 o 
  -2  -5   6      256.97      259.59     41.26 o 
  -1  -5   6      139.28      132.27     47.53 o 
   0  -5   6      923.17      895.27     53.39 o 
   1  -5   6      170.60      158.36     30.64 o 
   2  -5   6        0.05        2.27     24.22 o 
   3  -5   6       56.91       74.13     21.92 o 
   4  -5   6      314.72      454.56     43.38 o 
   5  -5   6       82.57       81.00     18.51 o 
   6  -5   6       63.47       38.93     12.44 o 
   7  -5   6       39.81       26.50     27.30 o 
  -7  -4   6       16.39       10.41     24.67 o 
  -6  -4   6       31.94       21.38     13.53 o 
  -5  -4   6       15.22       23.27     13.58 o 
  -4  -4   6       16.61       18.54      8.56 o 
  -3  -4   6       96.50      137.87     22.25 o 
  -2  -4   6        4.92       15.52     15.62 o 
  -1  -4   6      241.57      199.51     10.20 o 
   0  -4   6      589.08      517.46     37.01 o 
   1  -4   6       45.32       37.72     20.33 o 
   2  -4   6        1.23        1.21     19.52 o 
   3  -4   6        1.52       10.91     11.84 o 
   4  -4   6       17.36       12.28     10.19 o 
   5  -4   6       68.28       71.50     15.56 o 
   6  -4   6        0.26       14.33     10.37 o 
   7  -4   6        0.11      -14.16     23.87 o 
  -7  -3   6       23.51       19.66     12.10 o 
  -6  -3   6      260.54      291.57     50.77 o 
  -5  -3   6        3.79        6.02      7.27 o 
  -4  -3   6      311.22      338.12     20.28 o 
  -3  -3   6       20.16       13.33      8.24 o 
  -2  -3   6       32.06       19.46     17.04 o 
  -1  -3   6     1135.63     1065.95     23.95 o 
   0  -3   6       30.26       12.95     14.11 o 
   1  -3   6      358.24      332.73     24.17 o 
   2  -3   6      759.32      744.41     44.75 o 
   3  -3   6      175.39      159.95     20.01 o 
   4  -3   6      227.69      234.73     13.54 o 
   5  -3   6        6.07        9.19      6.96 o 
   6  -3   6       11.53        4.81     10.21 o 
   7  -3   6      199.21      197.13     15.60 o 
   8  -3   6        2.48       13.75     17.80 o 
  -7  -2   6       74.04       57.20     35.70 o 
  -6  -2   6      128.41      173.23     23.26 o 
  -5  -2   6      215.86      210.08     21.42 o 
  -4  -2   6      199.20      225.36     19.81 o 
  -3  -2   6        2.54       25.72     15.78 o 
  -2  -2   6      346.03      357.61     19.34 o 
  -1  -2   6      811.87      854.82     29.33 o 
   0  -2   6      936.90      857.87     20.89 o 
   1  -2   6      773.99      704.41     16.77 o 
   2  -2   6      718.98      711.40     17.58 o 
   3  -2   6     1521.71     1462.82     36.65 o 
   4  -2   6      971.52     1026.06     29.14 o 
   5  -2   6       11.44       12.03      7.48 o 
   6  -2   6      172.78      174.31     16.07 o 
   7  -2   6      612.02      612.20     35.19 o 
   8  -2   6        0.97       -4.56      8.58 o 
  -6  -1   6       21.56       28.26     13.37 o 
  -5  -1   6      210.18      188.72     22.23 o 
  -4  -1   6        5.01        2.52      7.99 o 
  -3  -1   6       14.46       23.53     11.85 o 
  -2  -1   6       48.80       57.23     19.01 o 
  -1  -1   6      458.89      432.92     21.49 o 
   0  -1   6      475.64      483.59     39.14 o 
   1  -1   6       45.88       49.70     10.87 o 
   2  -1   6        5.35       -0.20      7.69 o 
   3  -1   6     1124.50     1121.41     22.12 o 
   4  -1   6        2.82       10.27      6.62 o 
   5  -1   6      664.11      684.56     23.60 o 
   6  -1   6      877.34      881.54     21.75 o 
   7  -1   6       75.57       71.67     13.22 o 
   8  -1   6      534.68      557.63     27.81 o 
   9  -1   6      127.67       93.57     27.68 o 
  -6   0   6       84.85       75.24     31.55 o 
  -5   0   6      109.42       74.27     36.15 o 
  -4   0   6       14.07        5.15     11.93 o 
  -3   0   6       40.03       55.65     17.58 o 
  -2   0   6       52.23       45.15     14.75 o 
  -1   0   6      177.76      144.30     14.92 o 
   0   0   6       54.65       53.74     20.93 o 
   1   0   6      684.33      675.70     19.58 o 
   2   0   6      351.45      343.36     15.81 o 
   3   0   6      155.11      176.86     17.85 o 
   4   0   6      377.32      354.99     15.72 o 
   5   0   6       27.86       18.68     12.64 o 
   6   0   6        7.13       12.23      5.46 o 
   7   0   6       19.18       15.18      8.92 o 
   8   0   6      237.61      228.57     23.08 o 
   9   0   6       25.27       10.35     11.59 o 
  -6   1   6       99.37      150.07     41.56 o 
  -5   1   6       90.37      150.48     37.92 o 
  -4   1   6       76.92       67.75     14.15 o 
  -3   1   6       79.81       91.12     33.83 o 
  -2   1   6     1162.10     1194.31     37.35 o 
  -1   1   6     1085.69     1024.94     28.88 o 
   0   1   6       15.02       25.99     24.78 o 
   1   1   6     1248.25     1194.66     35.70 o 
   2   1   6     4292.49     4331.55     78.07 o 
   3   1   6      282.29      263.73     26.09 o 
   4   1   6      531.04      541.10     16.61 o 
   5   1   6      808.11      807.77     20.88 o 
   6   1   6        3.03       18.40     18.02 o 
   7   1   6       70.97       55.06     15.86 o 
   8   1   6       30.67       43.85     12.08 o 
   9   1   6       94.83       85.98     22.09 o 
  10   1   6        4.55       25.82     12.18 o 
  -5   2   6      156.81      194.57     43.48 o 
  -4   2   6        1.23       55.72     39.94 o 
  -3   2   6       38.52       39.98     17.29 o 
  -2   2   6     1610.33     1704.27     43.52 o 
  -1   2   6       23.29       22.35     10.62 o 
   0   2   6     1626.86     1498.04     32.61 o 
   1   2   6      978.23      936.75     26.62 o 
   2   2   6      200.48      203.97     17.04 o 
   3   2   6     2437.42     2365.07     68.46 o 
   4   2   6     1487.55     1427.71     25.32 o 
   5   2   6      267.44      223.81     19.12 o 
   6   2   6     1738.23     1651.23     36.49 o 
   7   2   6     1244.82     1324.45     26.68 o 
   8   2   6       42.94       38.06     14.52 o 
   9   2   6      157.05      228.06     28.22 o 
  10   2   6      263.07      260.57     32.05 o 
  -5   3   6        7.56       23.87     20.83 o 
  -4   3   6       30.20        3.84     18.51 o 
  -3   3   6       64.00       60.27     31.05 o 
  -2   3   6       30.08       24.17      9.59 o 
  -1   3   6       62.44       79.68     11.72 o 
   0   3   6      168.15      151.64     13.79 o 
   1   3   6      154.40      161.67     15.33 o 
   2   3   6      674.75      673.42     27.41 o 
   3   3   6     4039.27     4102.91     31.61 o 
   4   3   6        2.68        4.42      2.94 o 
   5   3   6      615.67      619.83     16.08 o 
   6   3   6     2415.63     2733.37     58.21 o 
   7   3   6       58.39       49.41     17.21 o 
   8   3   6      253.40      257.99     18.79 o 
   9   3   6      390.82      424.07     30.50 o 
  10   3   6       53.40       38.48     15.77 o 
  -4   4   6        9.21        6.37     31.75 o 
  -3   4   6      278.01      279.82     48.84 o 
  -2   4   6       12.41        2.43     19.92 o 
  -1   4   6       83.21       64.32     18.22 o 
   0   4   6      928.48      942.20     29.93 o 
   1   4   6        8.74       -1.74      9.35 o 
   2   4   6      132.76      135.22     16.03 o 
   3   4   6       14.99        3.96     10.33 o 
   4   4   6      833.82      845.48     26.96 o 
   5   4   6        3.65       10.61     14.51 o 
   6   4   6       65.18       74.53     17.48 o 
   7   4   6      169.09      172.53     21.39 o 
   8   4   6      134.53       83.56     33.52 o 
   9   4   6       78.02       87.53     28.32 o 
  10   4   6       16.17       26.12     14.77 o 
  -4   5   6      101.70       99.81     29.63 o 
  -3   5   6       72.56       39.94     20.73 o 
  -2   5   6      639.26      532.13     57.04 o 
  -1   5   6      521.07      459.62     43.59 o 
   0   5   6      331.95      275.47     29.33 o 
   1   5   6      585.96      597.70     24.32 o 
   2   5   6     1202.59     1301.52     38.13 o 
   3   5   6      130.10      141.27     31.00 o 
   4   5   6      177.48      184.46     24.03 o 
   5   5   6     1412.65     1499.76     44.08 o 
   6   5   6       10.93        0.76     14.21 o 
   7   5   6       24.74       21.24     15.88 o 
   8   5   6      237.51      231.71     30.49 o 
   9   5   6        0.63       -3.72     15.23 o 
  10   5   6        1.22       -7.08     24.37 o 
  -3   6   6       36.23       43.38     21.24 o 
  -2   6   6      467.61      555.39    403.60 o 
  -1   6   6        3.12       19.92     18.00 o 
   0   6   6      153.01      110.03     26.09 o 
   1   6   6     1165.81     1236.27     48.64 o 
   2   6   6      118.57       93.97     14.74 o 
   3   6   6      562.88      568.83     37.62 o 
   4   6   6     1991.54     2028.03     71.62 o 
   5   6   6      335.09      304.91     19.24 o 
   6   6   6     1103.03     1149.25     34.18 o 
   7   6   6      119.42      141.85     32.21 o 
   8   6   6      126.92      115.30     22.18 o 
   9   6   6       61.73       40.83     18.65 o 
  10   6   6       39.03       23.97     22.35 o 
  -2   7   6       27.49       30.84     20.93 o 
  -1   7   6      190.69      279.21     49.35 o 
   0   7   6       65.17       65.73     21.94 o 
   1   7   6       63.18      107.50     30.14 o 
   2   7   6      595.37      620.51     52.69 o 
   3   7   6      395.50      399.36     25.14 o 
   4   7   6        2.67        2.50      9.98 o 
   5   7   6      138.99      144.85     18.66 o 
   6   7   6      582.31      704.76     42.68 o 
   7   7   6        4.05      -14.38     14.38 o 
   8   7   6        1.44       -7.91     15.26 o 
   9   7   6      320.45      342.72     38.43 o 
  10   7   6        2.10      -26.09     26.09 o 
  -1   8   6        2.33       21.14     17.60 o 
   0   8   6      168.70      200.94     39.44 o 
   1   8   6        0.10        6.37     18.71 o 
   2   8   6       76.58       78.17     28.42 o 
   3   8   6        0.58      -12.54     18.81 o 
   4   8   6        3.37       19.02     13.68 o 
   5   8   6       73.56       63.29     32.21 o 
   6   8   6      108.54      129.74     20.24 o 
   7   8   6       53.29       61.44     17.44 o 
   8   8   6       15.97       25.08     27.71 o 
   9   8   6       74.01       36.30     30.54 o 
  10   8   6       69.97       51.07     29.83 o 
   0   9   6       41.67       34.59     21.14 o 
   2   9   6       44.97       91.82     30.34 o 
   3   9   6       22.06       13.55     17.70 o 
   4   9   6      125.99      115.79     31.45 o 
   5   9   6       44.59      109.32     30.64 o 
   6   9   6        0.39       46.82     22.15 o 
   7   9   6        5.43      -16.48     22.85 o 
   8   9   6       23.61       63.20     27.20 o 
   9   9   6       87.63       28.21     37.42 o 
   2  10   6        4.90        0.81     18.00 o 
   4  10   6      352.52      378.62    276.48 o 
   5  10   6        0.01       16.58     22.65 o 
   6  10   6      150.47      124.89     28.11 o 
   7  10   6       67.98       41.06     20.93 o 
   8  10   6        2.57       43.28     21.44 o 
  -4  -9   7       18.72       49.86     22.35 o 
  -3  -9   7      223.95      216.31     59.66 o 
  -2  -9   7        8.64       12.44     19.82 o 
  -1  -9   7      113.99       90.81     31.75 o 
   0  -9   7      117.15      103.22     20.97 o 
   1  -9   7        0.07        0.81     23.06 o 
  -5  -8   7       22.72       28.52     25.48 o 
  -4  -8   7        8.40       25.89     11.53 o 
  -3  -8   7        6.14       19.01     26.19 o 
  -2  -8   7       54.06       39.74     24.98 o 
  -1  -8   7       12.31       -2.63     16.79 o 
   0  -8   7        9.72       -3.84     15.57 o 
   1  -8   7      143.13      155.63     33.98 o 
   2  -8   7      141.96      186.07     42.57 o 
   3  -8   7       11.94       11.12     16.28 o 
  -6  -7   7       15.03       28.32     32.56 o 
  -5  -7   7       42.06       15.88     23.97 o 
  -4  -7   7       64.60       25.48     21.74 o 
  -3  -7   7       24.82       47.12     30.74 o 
  -2  -7   7       17.62       14.06     13.25 o 
  -1  -7   7      330.67      314.71     37.62 o 
   0  -7   7        2.54       31.45     19.62 o 
   1  -7   7        0.74        8.97     39.14 o 
   2  -7   7       20.60       -3.42     10.39 o 
   3  -7   7       80.54       63.91     28.82 o 
   4  -7   7        0.44       25.69     19.62 o 
  -6  -6   7      139.66       86.26     23.16 o 
  -5  -6   7      172.20      124.08     44.50 o 
  -4  -6   7        3.28       34.08     22.65 o 
  -3  -6   7      742.09      786.16     63.71 o 
  -2  -6   7      172.79      197.70     29.63 o 
  -1  -6   7       29.16       31.15     16.58 o 
   0  -6   7      635.94      609.19     53.39 o 
   1  -6   7      179.47      235.22     30.44 o 
   2  -6   7        8.28       -0.48     11.49 o 
   3  -6   7      200.02      211.58     21.98 o 
   4  -6   7       93.93       66.44     23.87 o 
   5  -6   7       24.33       44.90     23.06 o 
  -6  -5   7       47.92       41.56     32.56 o 
  -5  -5   7        6.69       17.60     19.92 o 
  -4  -5   7      354.93      439.50     54.81 o 
  -3  -5   7      916.35     1124.12     86.97 o 
  -2  -5   7       52.27       42.88     28.01 o 
  -1  -5   7      661.78      696.36     41.77 o 
   0  -5   7      923.75      935.22     43.99 o 
   1  -5   7      114.97      108.31     33.57 o 
   2  -5   7      381.47      409.64     23.04 o 
   3  -5   7      544.68      585.07     36.64 o 
   4  -5   7       14.70       12.31     10.63 o 
   5  -5   7      335.15      359.88     26.67 o 
   6  -5   7        2.71       30.74     19.62 o 
  -6  -4   7       27.49       31.81     14.84 o 
  -5  -4   7        0.93        9.27      9.93 o 
  -4  -4   7       60.88       38.44     12.21 o 
  -3  -4   7       13.52       14.62     11.58 o 
  -2  -4   7      218.08      227.03     16.51 o 
  -1  -4   7       77.32      109.01     23.06 o 
   0  -4   7       34.47       45.41     20.83 o 
   1  -4   7     1101.43     1114.51     63.91 o 
   2  -4   7      111.70      113.36     25.79 o 
   3  -4   7       24.77       -0.15     11.54 o 
   4  -4   7      199.60      246.50     30.94 o 
   5  -4   7      350.78      374.08     35.65 o 
   6  -4   7        4.23       22.76     13.67 o 
   7  -4   7       37.05       39.74     15.27 o 
  -6  -3   7        4.42       14.90      9.13 o 
  -5  -3   7      379.21      376.13     27.60 o 
  -4  -3   7       58.96       60.47     17.46 o 
  -3  -3   7        3.94      -10.99     10.99 o 
  -2  -3   7      126.13      155.88     16.58 o 
  -1  -3   7      277.85      285.48     16.16 o 
   0  -3   7      175.62      177.93     20.10 o 
   1  -3   7       76.26       90.20     26.60 o 
   2  -3   7        6.49        2.27     13.40 o 
   3  -3   7       18.50       15.43      8.15 o 
   4  -3   7       74.33       54.62     13.82 o 
   5  -3   7        6.45       -1.83     10.73 o 
   6  -3   7        6.78       14.72     13.06 o 
   7  -3   7        5.56       12.98     25.89 o 
   8  -3   7       12.15       48.34     22.05 o 
  -6  -2   7      114.87      131.67     25.66 o 
  -5  -2   7      525.98      601.73     52.99 o 
  -4  -2   7       40.26       24.28     14.85 o 
  -3  -2   7      496.73      536.57     29.38 o 
  -2  -2   7      859.34      841.78     28.18 o 
  -1  -2   7        0.58        8.63      8.37 o 
   0  -2   7     1408.36     1389.02     29.96 o 
   1  -2   7      129.32      125.02     11.88 o 
   2  -2   7       18.39       21.56      8.73 o 
   3  -2   7      999.03     1056.10     26.89 o 
   4  -2   7        2.30       17.78     11.23 o 
   5  -2   7       46.72       41.18     15.98 o 
   6  -2   7      172.34      172.63     16.06 o 
   7  -2   7        0.05       14.24      9.14 o 
   8  -2   7      223.03      223.40     23.40 o 
  -6  -1   7       82.73       63.04     18.76 o 
  -5  -1   7      140.61      168.77     21.00 o 
  -4  -1   7      409.26      421.27     35.55 o 
  -3  -1   7      403.46      404.61     21.90 o 
  -2  -1   7      201.31      214.05     17.22 o 
  -1  -1   7      817.12      761.62     27.16 o 
   0  -1   7     1353.73     1264.75     29.95 o 
   1  -1   7      391.76      386.37     17.25 o 
   2  -1   7      897.17      890.92     24.91 o 
   3  -1   7     1307.09     1319.56     46.42 o 
   4  -1   7      635.66      619.39     19.98 o 
   5  -1   7      641.16      676.46     20.85 o 
   6  -1   7       30.74       21.62      9.35 o 
   7  -1   7      210.03      161.58     24.58 o 
   8  -1   7      180.87      162.45     21.53 o 
   9  -1   7       15.10       11.21     12.84 o 
  -6   0   7        5.06       -1.82     16.18 o 
  -5   0   7       44.41       37.30     14.82 o 
  -4   0   7      144.14      111.16     19.92 o 
  -3   0   7        0.52       22.63     11.46 o 
  -2   0   7        1.76        6.91      5.42 o 
  -1   0   7      439.91      374.39     24.22 o 
   0   0   7      155.29      157.41     21.14 o 
   1   0   7      408.16      394.52     18.18 o 
   2   0   7      211.35      192.88     14.62 o 
   3   0   7      352.96      361.69     17.79 o 
   4   0   7      437.89      449.53     16.43 o 
   5   0   7       25.74       28.49      9.39 o 
   6   0   7       38.08       19.73     19.69 o 
   7   0   7      323.26      299.99     20.86 o 
   8   0   7        0.31        9.28     11.59 o 
   9   0   7      147.85      149.96     34.32 o 
  -5   1   7      218.24      157.05     38.73 o 
  -4   1   7        0.20        3.96     11.73 o 
  -3   1   7        5.32        4.02     11.22 o 
  -2   1   7      370.53      330.90     20.22 o 
  -1   1   7       15.35       33.21     13.96 o 
   0   1   7      140.00      113.54     16.30 o 
   1   1   7      287.65      275.73     21.53 o 
   2   1   7       36.50       42.34     16.84 o 
   3   1   7     1311.68     1330.43     31.44 o 
   4   1   7       15.51       27.45      8.14 o 
   5   1   7        0.49        2.70      6.11 o 
   6   1   7      346.90      338.59     16.07 o 
   7   1   7        2.91        1.97      6.66 o 
   8   1   7       11.11       19.59     13.28 o 
   9   1   7        0.01       -3.19     10.53 o 
  10   1   7        4.98       20.45     17.08 o 
  -5   2   7      228.53      187.08     46.52 o 
  -4   2   7        0.45       12.74     22.05 o 
  -3   2   7       61.41       65.96     21.54 o 
  -2   2   7      644.82      655.08     35.95 o 
  -1   2   7      300.24      259.41     28.21 o 
   0   2   7      548.24      549.98     26.44 o 
   1   2   7      117.44       92.81     12.52 o 
   2   2   7     1001.71     1023.63     28.13 o 
   3   2   7     3012.59     3006.48     84.24 o 
   4   2   7       47.27       36.88      8.84 o 
   5   2   7      701.98      698.73     21.48 o 
   6   2   7     1392.86     1450.55     31.73 o 
   7   2   7       74.02       54.31     14.39 o 
   8   2   7      331.67      317.99     36.19 o 
   9   2   7      148.38      103.42     18.62 o 
  10   2   7        1.34       33.54     17.75 o 
  -4   3   7       21.21       38.63     21.64 o 
  -3   3   7        0.53        5.87     16.48 o 
  -2   3   7      184.61      170.60     25.89 o 
  -1   3   7      224.73      236.24     17.84 o 
   0   3   7      111.10      108.45     13.98 o 
   1   3   7        5.03        5.12     10.78 o 
   2   3   7      668.44      651.23     23.42 o 
   3   3   7      401.20      383.05     21.09 o 
   4   3   7      382.28      397.44     13.52 o 
   5   3   7      445.08      486.13     22.24 o 
   6   3   7      351.36      335.22     15.32 o 
   7   3   7     1094.03     1035.33     34.32 o 
   8   3   7      699.78      706.04     39.51 o 
   9   3   7       24.25       37.24     14.90 o 
  10   3   7      334.88      333.67     63.36 o 
  -4   4   7        0.13       -9.00     18.91 o 
  -3   4   7        0.07        2.33     17.09 o 
  -2   4   7      218.51      269.81     38.73 o 
  -1   4   7       19.88       25.28     19.92 o 
   0   4   7        1.53        2.47     10.97 o 
   1   4   7       75.77       96.08     14.49 o 
   2   4   7       10.22       20.85     15.62 o 
   3   4   7       91.67      120.02     20.81 o 
   4   4   7       24.12       33.97     12.88 o 
   5   4   7      150.16      132.22     27.20 o 
   6   4   7        0.84       34.04     13.35 o 
   7   4   7      475.68      480.32     48.64 o 
   8   4   7        4.30        9.44     31.45 o 
   9   4   7       42.72       41.81     14.34 o 
  10   4   7      144.93      157.16     29.00 o 
  -3   5   7       17.33       -4.35     21.74 o 
  -2   5   7      104.38      110.63     38.12 o 
  -1   5   7       59.26        5.26     23.16 o 
   0   5   7       29.38       46.82     22.65 o 
   1   5   7      726.84      758.09     25.31 o 
   2   5   7       23.02       56.96     14.79 o 
   3   5   7      555.89      536.17     24.27 o 
   4   5   7      579.72      582.75     25.75 o 
   5   5   7       79.14       80.27     18.25 o 
   6   5   7      225.67      213.07     37.06 o 
   7   5   7       36.06       42.99     36.35 o 
   8   5   7      191.12      169.61     27.63 o 
   9   5   7       49.86       34.28     23.06 o 
  10   5   7        0.74        5.94     21.84 o 
  -2   6   7        5.29        7.99     21.94 o 
  -1   6   7      320.98      299.84     38.23 o 
   0   6   7      110.89      140.36     32.46 o 
   1   6   7       93.91      108.10     30.34 o 
   2   6   7      819.51      853.58     43.86 o 
   3   6   7      625.92      627.63     48.49 o 
   4   6   7        4.88        2.53     10.93 o 
   5   6   7      562.05      593.14     35.85 o 
   6   6   7      459.44      420.58     38.93 o 
   7   6   7       15.96       16.91     16.69 o 
   8   6   7       61.00       78.83     34.53 o 
   9   6   7      461.50      509.21     36.93 o 
  10   6   7        1.20        2.22     13.10 o 
  -1   7   7       51.48       28.21     20.93 o 
   0   7   7        9.91        0.00     17.60 o 
   1   7   7       34.42       33.68     21.03 o 
   2   7   7      603.85      627.89     51.47 o 
   3   7   7       12.88       20.78     11.07 o 
   4   7   7      277.11      293.73     22.47 o 
   5   7   7      664.49      664.84     65.02 o 
   6   7   7       36.25       61.83     16.05 o 
   7   7   7      556.72      504.35     56.98 o 
   8   7   7      291.95      381.67     41.87 o 
   9   7   7       59.36       56.86     28.82 o 
   0   8   7        2.87      -16.89     19.32 o 
   1   8   7       47.66       26.90     20.53 o 
   2   8   7        6.71       52.79     31.35 o 
   3   8   7       84.41      120.54     32.16 o 
   4   8   7        1.97        0.40     13.60 o 
   5   8   7       15.27       15.55     13.70 o 
   6   8   7       65.28       61.37     17.06 o 
   7   8   7      328.97      342.83     29.87 o 
   8   8   7       12.61       26.17     16.88 o 
   9   8   7       37.93       -0.10     26.09 o 
   1   9   7      192.07      192.85     44.60 o 
   2   9   7       10.89       47.02     19.92 o 
   3   9   7       14.70       45.41     20.43 o 
   4   9   7      195.30      234.71     43.89 o 
   5   9   7        0.13       -1.82     19.92 o 
   6   9   7        7.73       21.34     31.55 o 
   7   9   7       18.05       84.14     37.92 o 
   8   9   7        0.36      -21.34     25.38 o 
   9   9   7       18.80       33.07     22.45 o 
   3  10   7      126.02      203.16     48.24 o 
   4  10   7       86.09      105.88     34.59 o 
   5  10   7      254.87      269.40     52.59 o 
   6  10   7      150.02      146.63     38.53 o 
   7  10   7        5.15       30.54     30.44 o 
  -2  -9   8      143.01      100.32     46.82 o 
  -1  -9   8       15.93       20.12     10.21 o 
   0  -9   8        0.00       30.94     15.98 o 
  -4  -8   8        0.11       15.17     20.63 o 
  -3  -8   8        5.46       22.15     18.61 o 
  -2  -8   8       82.34      100.01     31.15 o 
  -1  -8   8        1.13       10.21     13.65 o 
   0  -8   8       30.96       16.18     14.97 o 
   1  -8   8      132.39      128.30     24.39 o 
   2  -8   8        7.28       -8.90     25.48 o 
   3  -8   8      108.15      123.88     54.41 o 
  -5  -7   8        2.40       32.16     19.92 o 
  -4  -7   8        8.57       25.28     19.42 o 
  -3  -7   8       42.41       87.98     34.99 o 
  -2  -7   8        3.10       42.07     14.36 o 
  -1  -7   8        7.36       -8.70     18.51 o 
   0  -7   8       14.42       17.70     16.89 o 
   1  -7   8        7.29       16.89     18.30 o 
   2  -7   8       70.97      105.94     22.67 o 
   3  -7   8        0.18        9.23     18.25 o 
   4  -7   8       20.56       14.36     19.92 o 
  -5  -6   8        0.82       11.63     18.20 o 
  -4  -6   8      178.50      207.81     58.75 o 
  -3  -6   8       72.44       44.19     21.03 o 
  -2  -6   8       87.40       46.92     32.97 o 
  -1  -6   8      184.22      187.99     43.18 o 
   0  -6   8      392.92      461.24     45.61 o 
   1  -6   8      143.99      121.45     26.29 o 
   2  -6   8      154.04      186.96     24.01 o 
   3  -6   8      117.40      111.84     21.11 o 
   4  -6   8        0.09       -2.94     14.16 o 
   5  -6   8       19.65       10.82     13.96 o 
  -5  -5   8       14.49        4.75     11.73 o 
  -4  -5   8      220.31      235.62     36.91 o 
  -3  -5   8       21.67       22.15     24.07 o 
  -2  -5   8      579.48      653.38     60.07 o 
  -1  -5   8      149.33      169.08     29.33 o 
   0  -5   8        1.49       19.52     13.55 o 
   1  -5   8      892.69      940.37     73.32 o 
   2  -5   8      338.94      337.76     36.00 o 
   3  -5   8        3.27       20.99     27.15 o 
   4  -5   8      586.12      660.84     50.56 o 
   5  -5   8       89.07      115.28     44.29 o 
   6  -5   8       20.90       15.27     16.08 o 
  -5  -4   8       25.42       22.55     17.49 o 
  -4  -4   8        7.93       51.68     34.79 o 
  -3  -4   8      120.09      101.03     25.18 o 
  -2  -4   8      101.91      107.09     24.98 o 
  -1  -4   8       15.77       11.43     19.01 o 
   0  -4   8      269.12      253.83     69.47 o 
   1  -4   8      648.93      591.89     36.20 o 
   2  -4   8       72.17       95.46     28.52 o 
   3  -4   8      181.76      154.29     21.27 o 
   4  -4   8      556.83      628.92     36.62 o 
   5  -4   8       17.25       27.21     14.60 o 
   6  -4   8      268.59      258.90     48.29 o 
   7  -4   8       75.60       55.82     22.75 o 
  -5  -3   8      108.37      144.13     26.70 o 
  -4  -3   8       77.42       88.79     40.35 o 
  -3  -3   8       24.28       19.71     10.46 o 
  -2  -3   8       97.62      116.11     25.49 o 
  -1  -3   8       13.62        9.52      6.94 o 
   0  -3   8       67.38       51.41      8.74 o 
   1  -3   8        7.36       18.00     18.61 o 
   2  -3   8      406.49      393.99     35.90 o 
   3  -3   8        0.03       -0.41     12.97 o 
   4  -3   8        0.07       -9.38     15.23 o 
   5  -3   8      210.35      268.55     37.72 o 
   6  -3   8      131.13      134.77     20.67 o 
   7  -3   8        9.63        4.64     13.25 o 
   8  -3   8       43.48       21.74     16.48 o 
  -5  -2   8        0.64      -11.50     11.50 o 
  -4  -2   8      558.57      584.99     50.04 o 
  -3  -2   8       97.76       99.02     16.08 o 
  -2  -2   8       10.82       14.36     16.18 o 
  -1  -2   8      853.72      822.14     31.70 o 
   0  -2   8      332.91      348.80     18.95 o 
   1  -2   8       74.38       72.75     22.75 o 
   2  -2   8       42.99       76.93     13.26 o 
   3  -2   8      386.56      432.77     19.40 o 
   4  -2   8        6.14       15.09      6.43 o 
   5  -2   8        7.39       11.26      6.35 o 
   6  -2   8       79.26       58.11     11.14 o 
   7  -2   8       21.76       26.36     12.41 o 
   8  -2   8        3.15        3.33     19.32 o 
  -5  -1   8       32.27       19.19     12.68 o 
  -4  -1   8      284.69      337.69     55.42 o 
  -3  -1   8       69.99       66.81     14.50 o 
  -2  -1   8      405.81      408.68     26.80 o 
  -1  -1   8     1346.60     1357.16     46.97 o 
   0  -1   8        1.63        3.02     19.16 o 
   1  -1   8     1308.97     1368.08     38.82 o 
   2  -1   8     1182.89     1146.24     68.66 o 
   3  -1   8       21.26       32.42      9.96 o 
   4  -1   8     1712.90     1864.79     37.63 o 
   5  -1   8       17.28       14.15     12.51 o 
   6  -1   8       17.29        5.88      8.01 o 
   7  -1   8      164.08      187.88     17.64 o 
   8  -1   8        6.63       20.67     11.35 o 
   9  -1   8       33.34       26.27     10.79 o 
  -5   0   8        0.32      -10.92     17.60 o 
  -4   0   8       19.01       13.98     17.60 o 
  -3   0   8      261.45      172.22     27.81 o 
  -2   0   8       53.65       82.73     13.91 o 
  -1   0   8      144.80      163.98     17.03 o 
   0   0   8      463.34      453.17     21.16 o 
   1   0   8      520.58      482.52     38.33 o 
   2   0   8        0.33       32.45     33.02 o 
   3   0   8      313.65      313.61     18.74 o 
   4   0   8     1199.79     1244.53     42.80 o 
   5   0   8       62.00       44.33     10.39 o 
   6   0   8      148.26      154.42     18.59 o 
   7   0   8      349.67      327.08     21.88 o 
   8   0   8        0.40       -1.18     10.66 o 
   9   0   8       54.60       38.96     11.06 o 
  -4   1   8       17.83       19.42     21.64 o 
  -3   1   8        0.41       12.11     15.93 o 
  -2   1   8      193.16      233.46     30.42 o 
  -1   1   8       44.35       29.42     16.68 o 
   0   1   8        0.44      -10.23     10.23 o 
   1   1   8        4.63       37.60     15.44 o 
   2   1   8       23.65       41.76     15.07 o 
   3   1   8       83.73       92.90     19.66 o 
   4   1   8      409.25      396.46     24.97 o 
   5   1   8       58.09       48.17     14.41 o 
   6   1   8       21.17       11.11     14.97 o 
   7   1   8      210.56      200.40     18.43 o 
   8   1   8       42.24       30.73      9.79 o 
   9   1   8        3.88        2.57     14.41 o 
  -4   2   8      158.14      206.70     46.52 o 
  -3   2   8       44.93       40.35     20.02 o 
  -2   2   8        3.68        7.59     10.46 o 
  -1   2   8      593.15      589.36     34.35 o 
   0   2   8       36.26       50.19     16.67 o 
   1   2   8       47.60       71.89     21.84 o 
   2   2   8      279.14      256.17     21.66 o 
   3   2   8       55.37       51.55     20.88 o 
   4   2   8       76.68       93.13     14.73 o 
   5   2   8        9.04       10.34      4.33 o 
   6   2   8       20.88       13.53     12.87 o 
   7   2   8      456.63      492.82     25.77 o 
   8   2   8        0.24       14.84     26.55 o 
   9   2   8       10.42       16.47     14.97 o 
  10   2   8       54.49       83.55     31.55 o 
  -3   3   8        0.94       -9.91     20.33 o 
  -2   3   8       80.38       67.55     22.45 o 
  -1   3   8      630.37      647.75     33.68 o 
   0   3   8       74.51       68.53     14.70 o 
   1   3   8       24.31       38.08     15.34 o 
   2   3   8      145.62      125.69     17.54 o 
   3   3   8       50.90       49.58     13.10 o 
   4   3   8      192.44      192.31     22.25 o 
   5   3   8       17.73       21.95     12.83 o 
   6   3   8       18.45       15.44     34.43 o 
   7   3   8      497.19      452.84     65.53 o 
   8   3   8       21.23       -1.40     14.17 o 
   9   3   8       37.17       25.97     18.91 o 
  10   3   8       85.25       97.17     28.15 o 
  -3   4   8        7.69       75.95     25.69 o 
  -2   4   8       37.04       31.65     20.93 o 
  -1   4   8      144.10      128.73     28.11 o 
   0   4   8      171.17      168.15     19.08 o 
   1   4   8       29.13       38.49     12.83 o 
   2   4   8      103.60      104.25     35.75 o 
   3   4   8      151.32      139.68     20.37 o 
   4   4   8       59.05       28.74     12.19 o 
   5   4   8        0.30        8.53     12.29 o 
   6   4   8       41.47       57.75     16.28 o 
   7   4   8       34.66       45.02     22.16 o 
   8   4   8      274.95      274.81     30.17 o 
   9   4   8        1.28       24.25     19.97 o 
  10   4   8        0.39       22.86     12.36 o 
  -2   5   8       17.90       59.66     21.44 o 
  -1   5   8       87.85       91.72     29.12 o 
   0   5   8       14.15       30.94     21.34 o 
   1   5   8        5.70       12.92     14.71 o 
   2   5   8      251.85      280.78     23.96 o 
   3   5   8      228.73      191.98     15.89 o 
   4   5   8       29.07       35.32     21.49 o 
   5   5   8        0.17        3.85     12.70 o 
   6   5   8        6.19        0.64     13.58 o 
   7   5   8        4.95        9.25     14.02 o 
   8   5   8        0.21      -12.83     15.69 o 
   9   5   8       76.72       40.80     19.72 o 
  10   5   8       12.35       27.37     17.11 o 
  -1   6   8       69.62       80.29     34.79 o 
   0   6   8        1.69       -9.40     23.46 o 
   1   6   8       56.24       46.72     29.63 o 
   2   6   8      360.64      374.23     28.30 o 
   3   6   8      393.30      392.12     26.40 o 
   4   6   8      465.58      460.58     34.38 o 
   5   6   8      181.69      160.97     27.16 o 
   6   6   8      154.06      174.59     24.53 o 
   7   6   8      434.50      514.90     40.09 o 
   8   6   8       14.66        3.56      9.96 o 
   9   6   8        4.23       20.21     15.69 o 
  10   6   8       93.88       69.25     22.99 o 
   0   7   8       12.25       16.18     24.57 o 
   1   7   8       20.57       18.00     25.28 o 
   2   7   8       41.36       62.29     32.97 o 
   3   7   8      280.45      322.39     47.12 o 
   4   7   8       82.22       93.07     19.22 o 
   5   7   8       17.74       31.34     15.04 o 
   6   7   8      492.15      544.26     42.75 o 
   7   7   8      227.19      285.75     33.88 o 
   8   7   8       68.93       54.01     25.28 o 
   9   7   8      186.22      209.87     39.15 o 
   1   8   8        4.64       13.55     22.75 o 
   2   8   8       19.75       41.56     20.23 o 
   3   8   8       13.05       14.26     22.75 o 
   4   8   8       16.55        7.38     19.82 o 
   5   8   8       16.08       28.47     14.50 o 
   6   8   8      136.08      135.17     22.25 o 
   7   8   8        3.64      -11.33     27.15 o 
   8   8   8      108.23      118.35     29.53 o 
   9   8   8       83.99       49.89     19.10 o 
   3   9   8        9.38       16.18     24.07 o 
   4   9   8        0.09       34.08     22.35 o 
   5   9   8      252.40      245.43     47.23 o 
   6   9   8       14.15       29.58     14.10 o 
   7   9   8        1.51        6.99     17.95 o 
   8   9   8       19.27       19.67     16.31 o 
  -2  -8   9       48.77       32.87     26.19 o 
  -1  -8   9       49.13       32.36     24.17 o 
   0  -8   9       13.66       54.41     27.91 o 
   1  -8   9        9.45        1.94     12.51 o 
  -3  -7   9       37.40      -22.85     26.70 o 
  -2  -7   9       37.80       19.11     22.96 o 
  -1  -7   9       27.19       14.36     15.17 o 
   0  -7   9        2.62        3.94      7.89 o 
   1  -7   9        1.60      -18.81     18.81 o 
   2  -7   9       48.04       32.66     14.12 o 
   3  -7   9        5.17       22.93     13.11 o 
  -4  -6   9       10.59       -5.36     26.80 o 
  -3  -6   9       62.65       63.81     31.96 o 
  -2  -6   9       47.66       56.13     30.54 o 
  -1  -6   9        3.54       13.75     13.75 o 
   0  -6   9       15.95       18.00     14.36 o 
   1  -6   9      135.40      134.60     37.32 o 
   2  -6   9       44.31       60.42     22.85 o 
   3  -6   9        4.24       22.74     14.57 o 
   4  -6   9       34.68       48.53     20.17 o 
   5  -6   9        0.25       24.17     15.78 o 
  -4  -5   9        5.09        9.51     11.43 o 
  -3  -5   9      216.65      259.09     60.68 o 
  -2  -5   9       17.04       23.56     24.07 o 
  -1  -5   9       39.14       39.64     25.08 o 
   0  -5   9      153.61      211.66     36.30 o 
   1  -5   9      160.32      158.26     43.48 o 
   2  -5   9      307.29      322.29     44.19 o 
   3  -5   9      193.59      214.91     25.37 o 
   4  -5   9       48.69       28.16     39.84 o 
   5  -5   9       71.37       86.43     21.35 o 
   6  -5   9       42.52       46.21     30.84 o 
  -4  -4   9       13.21       34.59     18.10 o 
  -3  -4   9      133.35      172.72     31.05 o 
  -2  -4   9        1.44       24.07     15.17 o 
  -1  -4   9       44.53       45.30     28.32 o 
   0  -4   9       40.64       42.37     27.61 o 
   1  -4   9       13.99       22.15     18.71 o 
   2  -4   9      377.75      425.74     46.21 o 
   3  -4   9       37.27       13.33     12.90 o 
   4  -4   9        2.14       11.06     10.83 o 
   5  -4   9      431.27      545.91     37.82 o 
   6  -4   9       40.64       33.62     15.67 o 
  -4  -3   9      149.58      138.04     34.38 o 
  -3  -3   9       73.21       87.07     35.09 o 
  -2  -3   9       40.36      -10.92     18.61 o 
  -1  -3   9       51.79       59.46     11.33 o 
   0  -3   9       31.70       33.88     19.62 o 
   1  -3   9       13.22       17.19     20.23 o 
   2  -3   9       73.47       50.06     20.12 o 
   3  -3   9       37.62       14.66     20.02 o 
   4  -3   9        3.36       13.60     16.23 o 
   5  -3   9      185.80      169.11     24.31 o 
   6  -3   9       14.56       21.20     14.04 o 
   7  -3   9       91.45       85.47     23.16 o 
  -4  -2   9       95.73       65.53     14.83 o 
  -3  -2   9      329.77      314.35     23.39 o 
  -2  -2   9      243.18      339.00     23.62 o 
  -1  -2   9       97.27      113.24     16.28 o 
   0  -2   9      556.43      594.86     32.07 o 
   1  -2   9      339.41      342.11     19.32 o 
   2  -2   9        1.45       -2.63     21.54 o 
   3  -2   9       40.94       41.16     23.97 o 
   4  -2   9      294.18      262.31     42.42 o 
   5  -2   9        1.60       -1.89     12.79 o 
   6  -2   9       13.89       18.25     10.89 o 
   7  -2   9        4.41       18.66     12.22 o 
   8  -2   9        3.23       11.34     11.94 o 
  -4  -1   9        0.13        6.81      9.66 o 
  -3  -1   9      352.17      398.22     28.96 o 
  -2  -1   9       35.81       43.13     15.38 o 
  -1  -1   9        2.64       15.59     21.64 o 
   1  -1   9      247.57      205.65     16.78 o 
   2  -1   9      231.18      216.11     15.78 o 
   3  -1   9     1162.25     1195.42     51.57 o 
   4  -1   9      283.14      269.18     14.29 o 
   5  -1   9      327.53      354.17     20.35 o 
   6  -1   9      124.91      128.84     14.40 o 
   7  -1   9      166.42      186.50     18.28 o 
   8  -1   9       82.50       69.93     48.19 o 
  -4   0   9        0.88        7.71     13.19 o 
  -3   0   9        6.43        5.62     11.01 o 
  -2   0   9       87.87       87.70     15.62 o 
  -1   0   9        3.90        3.88     12.57 o 
   0   0   9      343.10      360.83     21.31 o 
   1   0   9       93.10       74.30     22.35 o 
   2   0   9      510.47      466.70     47.38 o 
   3   0   9      610.56      596.67     23.32 o 
   4   0   9        2.50        7.88      8.96 o 
   5   0   9      729.16      760.30     43.83 o 
   6   0   9       48.45       42.59     11.27 o 
   7   0   9        5.65       13.35     10.87 o 
   8   0   9      270.97      282.83     32.75 o 
   9   0   9       25.23       25.04     10.95 o 
  -4   1   9       48.95       42.68     26.19 o 
  -3   1   9       12.53        7.20      9.90 o 
  -2   1   9        5.95       16.85     10.67 o 
  -1   1   9      282.99      304.05     22.90 o 
   0   1   9        0.32       10.73     11.28 o 
   1   1   9       28.31       12.51     20.58 o 
   2   1   9       78.10       37.55     15.03 o 
   3   1   9        2.81       -9.48      9.48 o 
   4   1   9        1.27        9.28      7.33 o 
   5   1   9      118.13      102.66     20.66 o 
   6   1   9        2.27        8.76      7.46 o 
   7   1   9       27.90       21.20     10.90 o 
   8   1   9      277.86      295.58     36.76 o 
   9   1   9        1.85       22.48     13.47 o 
  -3   2   9       58.49       49.75     19.11 o 
  -2   2   9      219.44      227.93     21.90 o 
  -1   2   9      168.35      148.64     22.05 o 
   0   2   9      250.43      245.82     23.01 o 
   1   2   9       59.09       49.30     15.78 o 
   2   2   9      149.66      148.96     27.00 o 
   3   2   9      125.43      109.37     17.00 o 
   4   2   9       50.89       26.67     13.49 o 
   5   2   9        6.39        6.47     13.00 o 
   6   2   9        0.70        7.75     14.36 o 
   7   2   9       22.12       18.08     10.75 o 
   8   2   9       72.24       51.56     16.50 o 
   9   2   9       14.26       16.15     20.68 o 
  -3   3   9      124.03      232.09     51.57 o 
  -2   3   9       66.63       52.28     20.02 o 
  -1   3   9       74.17       63.26     27.66 o 
   0   3   9      703.05      807.99     42.42 o 
   1   3   9       14.76       12.03     12.51 o 
   2   3   9        1.03        7.55     12.05 o 
   3   3   9      861.25      849.85     28.94 o 
   4   3   9      129.35      119.69     16.03 o 
   5   3   9       44.51       59.11     18.23 o 
   6   3   9      117.24      138.59     38.48 o 
   7   3   9        3.41       18.76     10.39 o 
   8   3   9      163.25      202.55     27.31 o 
   9   3   9        1.57       43.59     16.00 o 
  -2   4   9        0.00       18.51     24.67 o 
  -1   4   9       92.74      129.85     35.60 o 
   0   4   9      253.45      245.23     38.43 o 
   1   4   9       53.35       24.27     13.13 o 
   2   4   9      100.15      103.65     18.44 o 
   3   4   9      445.56      471.45     55.16 o 
   4   4   9      112.14      117.61     31.96 o 
   5   4   9      171.24      183.69     24.20 o 
   6   4   9       38.83       10.95     27.71 o 
   7   4   9       29.93       18.00     29.43 o 
   8   4   9      153.86      206.17     52.64 o 
   9   4   9        0.03        9.72     11.82 o 
  10   4   9        1.45      -16.08     25.08 o 
  -1   5   9        7.62        6.88     20.93 o 
   0   5   9        8.05      -18.81     18.81 o 
   1   5   9        0.52       24.88     21.74 o 
   2   5   9        4.54        7.19     10.78 o 
   3   5   9      227.68      245.38     32.41 o 
   4   5   9       84.77       56.49     25.69 o 
   5   5   9        3.30        4.99     12.82 o 
   6   5   9       62.96       77.96     45.10 o 
   7   5   9        0.24       44.94     24.93 o 
   8   5   9       73.86       47.71     16.72 o 
   9   5   9        0.49       19.60     17.41 o 
   0   6   9       40.22       66.04     24.07 o 
   1   6   9       99.92       59.06     50.26 o 
   2   6   9       18.66        2.22     19.01 o 
   3   6   9      272.49      312.37     34.84 o 
   4   6   9        3.50       11.02     12.19 o 
   5   6   9        0.01        0.17     12.19 o 
   6   6   9      279.50      296.80     61.84 o 
   7   6   9        1.60       10.86     14.64 o 
   8   6   9      178.75      197.20     30.99 o 
   9   6   9       45.62       14.35     34.74 o 
   1   7   9       37.47       36.10     23.06 o 
   2   7   9        2.87        8.90     22.55 o 
   3   7   9      183.38      161.30     36.10 o 
   4   7   9       14.87       26.83     13.56 o 
   5   7   9       52.62       52.88     17.36 o 
   6   7   9      162.46      228.62     30.39 o 
   7   7   9       88.88       77.12     20.03 o 
   8   7   9      114.03       91.64     31.25 o 
   9   7   9       45.00       38.14     21.89 o 
   2   8   9        0.33        9.81     24.07 o 
   3   8   9       19.52       35.29     24.57 o 
   4   8   9        0.62       -2.02     24.27 o 
   5   8   9        6.28       13.19     22.85 o 
   6   8   9       50.01       45.47     15.17 o 
   7   8   9       65.39       84.67     38.93 o 
   8   8   9       14.07      -15.53     16.96 o 
   5   9   9       15.71       27.81     22.96 o 
   6   9   9       30.73       34.08     24.27 o 
  -1  -7  10       29.00       28.92     24.57 o 
   0  -7  10       14.40        1.21     17.49 o 
   1  -7  10       16.50       22.15     23.26 o 
   2  -7  10       27.79       47.86     23.51 o 
  -3  -6  10       21.27       24.37     14.56 o 
  -2  -6  10        5.18       23.87     29.23 o 
  -1  -6  10       14.10       40.75     21.64 o 
   0  -6  10       13.45       27.41     19.72 o 
   1  -6  10        7.41        1.31     18.20 o 
   2  -6  10       60.61       45.81     20.12 o 
   3  -6  10        3.49      -12.48     12.48 o 
   4  -6  10        2.15       23.65     14.04 o 
  -3  -5  10       84.12       79.49     39.74 o 
  -2  -5  10       34.86       13.35     14.06 o 
  -1  -5  10       56.73       67.75     32.76 o 
   0  -5  10       64.62       29.93     29.43 o 
   1  -5  10       63.10       83.13     34.99 o 
   2  -5  10      187.84      189.51     33.68 o 
   3  -5  10       24.89        9.06     13.24 o 
   4  -5  10       30.15       31.16     12.63 o 
   5  -5  10       86.60       98.07     44.04 o 
  -3  -4  10       50.96       49.35     28.52 o 
  -2  -4  10      135.04      163.22     36.91 o 
  -1  -4  10       17.82       29.83     31.96 o 
   0  -4  10        0.28       -2.33     21.44 o 
   1  -4  10       97.09      132.58     33.78 o 
   2  -4  10       50.00       45.71     37.01 o 
   3  -4  10       85.95       68.21     22.45 o 
   4  -4  10       85.39       69.53     20.63 o 
   5  -4  10       41.03       15.62     13.53 o 
   6  -4  10      124.42      103.92     22.02 o 
  -3  -3  10       59.90       40.55     18.10 o 
  -2  -3  10       53.32       23.06     23.66 o 
  -1  -3  10        4.78       11.23     14.16 o 
   0  -3  10       55.67       31.25     23.26 o 
   1  -3  10        1.45        9.91     24.98 o 
   2  -3  10        0.01       12.84     19.32 o 
   3  -3  10        1.41       36.71     25.48 o 
   4  -3  10        0.24        0.13     12.75 o 
   5  -3  10        2.83       -4.65     19.16 o 
   6  -3  10      203.92      185.95     28.46 o 
   7  -3  10        0.24       15.43     12.90 o 
  -3  -2  10      104.22       76.25     22.55 o 
  -2  -2  10       35.77       16.99     16.58 o 
  -1  -2  10       58.25       54.20     42.07 o 
   0  -2  10      342.20      353.84     38.02 o 
   1  -2  10       24.46       29.02     23.36 o 
   2  -2  10       67.08       69.17     27.61 o 
   3  -2  10      115.06      140.67     35.50 o 
   4  -2  10       14.65       16.18     18.05 o 
   5  -2  10      119.14      131.69     21.12 o 
   6  -2  10        6.32       11.20     28.72 o 
   7  -2  10       20.28       10.89     16.18 o 
  -3  -1  10       14.13       24.81     10.52 o 
  -2  -1  10      122.51      158.91     46.37 o 
  -1  -1  10       86.32       96.67     17.04 o 
   0  -1  10      163.83      191.69     26.65 o 
   1  -1  10      473.20      475.79     31.60 o 
   2  -1  10      411.44      402.32     25.57 o 
   3  -1  10       27.22       39.40     13.25 o 
   4  -1  10      284.86      240.85     23.66 o 
   5  -1  10      477.89      461.53     37.62 o 
   6  -1  10       10.37        3.24     20.83 o 
   7  -1  10       54.79       37.43     20.43 o 
   8  -1  10      224.66      256.71     38.63 o 
  -3   0  10        5.19       -1.13     10.52 o 
  -2   0  10       67.40       64.04     18.26 o 
  -1   0  10        0.40       -2.78     11.79 o 
   0   0  10        2.57       16.52     12.65 o 
   1   0  10      462.26      533.57     32.32 o 
   2   0  10       15.05       -2.02     18.41 o 
   3   0  10      236.69      286.49     36.20 o 
   4   0  10      518.73      541.64     26.56 o 
   5   0  10        5.83       13.60      7.21 o 
   6   0  10      284.63      278.69     20.60 o 
   7   0  10      186.94      217.25     22.92 o 
   8   0  10      103.66       77.26     25.08 o 
  -3   1  10        7.43       -2.12     18.10 o 
  -2   1  10       10.83       31.26     13.63 o 
  -1   1  10       16.37        1.66     11.37 o 
   0   1  10       24.00       15.98     11.83 o 
   1   1  10        2.11       38.85     15.13 o 
   2   1  10      381.73      383.13     26.93 o 
   3   1  10       24.06       35.53     11.11 o 
   4   1  10       15.28        7.29      7.29 o 
   5   1  10      137.28      215.01     34.76 o 
   6   1  10      229.01      270.53     44.09 o 
   7   1  10        0.23       -5.76     15.06 o 
   8   1  10       18.72       37.30     13.85 o 
   9   1  10      115.62       88.81     20.26 o 
  -2   2  10        0.04       -8.39     14.87 o 
  -1   2  10      159.10      169.12     24.82 o 
   0   2  10      354.11      404.59     43.28 o 
   1   2  10        1.83       16.18     13.75 o 
   2   2  10       27.47       10.75     12.07 o 
   3   2  10      439.68      449.43     35.55 o 
   4   2  10        1.29       12.91     17.95 o 
   5   2  10        2.30      -19.42     19.42 o 
   6   2  10       14.09        5.84     36.15 o 
   7   2  10       32.27       33.88     18.66 o 
   8   2  10       14.40       25.47     15.21 o 
   9   2  10       16.68        6.74     17.34 o 
  -2   3  10       89.22       84.85     28.32 o 
  -1   3  10      385.16      408.65    297.61 o 
   0   3  10       53.78       44.50     14.93 o 
   1   3  10      357.02      380.29     43.28 o 
   2   3  10      379.35      420.82     38.33 o 
   3   3  10      152.02      150.30     32.21 o 
   4   3  10      755.88      796.76     59.41 o 
   5   3  10      270.78      272.20     25.04 o 
   6   3  10       18.39       27.14     16.33 o 
   7   3  10      104.71       85.93     20.61 o 
   8   3  10      122.72       99.63     17.80 o 
   9   3  10        0.27       12.57     13.20 o 
  -1   4  10       38.71       18.51     23.87 o 
   0   4  10       49.42       40.86     20.83 o 
   1   4  10      393.26      455.81     30.79 o 
   2   4  10       45.07       41.64     19.16 o 
   3   4  10       85.72      107.15     45.76 o 
   4   4  10     1212.65     1217.01    107.41 o 
   5   4  10       58.13       42.09     38.18 o 
   6   4  10       57.90       37.82     19.80 o 
   7   4  10      479.42      504.67     51.83 o 
   8   4  10       56.22       33.39     14.51 o 
   9   4  10      140.32      165.52     56.02 o 
   0   5  10        0.93       -1.01     19.32 o 
   1   5  10        0.00       -8.90     20.73 o 
   2   5  10       56.59       41.09     20.43 o 
   3   5  10       26.56       -4.64     13.05 o 
   4   5  10       64.54       21.94     21.24 o 
   5   5  10       80.47       92.96     36.15 o 
   6   5  10       16.44       13.17     14.70 o 
   7   5  10      163.52      159.61     23.05 o 
   8   5  10       10.96      -11.00     26.34 o 
   9   5  10      133.17       98.29     32.97 o 
   1   6  10       49.30       21.24     20.63 o 
   2   6  10       19.83       46.11     31.65 o 
   3   6  10      100.31       81.63     21.64 o 
   4   6  10        5.85       -2.19     12.78 o 
   5   6  10        0.23        2.56     14.95 o 
   6   6  10       58.07       81.01     21.68 o 
   7   6  10       42.31       41.80     16.47 o 
   8   6  10        0.75        8.21     36.20 o 
   9   6  10        0.75       17.36     23.82 o 
   2   7  10      199.72      242.60     53.09 o 
   3   7  10       53.86       79.79     25.18 o 
   4   7  10      131.98      148.45     37.42 o 
   5   7  10       75.02       76.59     16.46 o 
   6   7  10       48.60       68.32     18.45 o 
   7   7  10       75.92      105.93     40.65 o 
   8   7  10        3.51       36.30     18.81 o 
   4   8  10      127.56      114.17     31.05 o 
   5   8  10       15.29       57.34     31.96 o 
   6   8  10        4.61       49.02     23.21 o 
   7   8  10      135.61      142.10     27.28 o 
   0  -6  11        1.06       -0.30     24.17 o 
   1  -6  11        2.57        3.34     18.71 o 
   2  -6  11       10.24        8.70     23.26 o 
  -1  -5  11       30.37       36.51     19.21 o 
   0  -5  11        0.06      -22.55     22.55 o 
   1  -5  11      105.96      164.73     41.36 o 
   2  -5  11        1.04      -13.45     21.03 o 
   3  -5  11       33.29       33.95     14.82 o 
   4  -5  11       12.77       10.72     14.07 o 
  -2  -4  11      196.57      290.03     67.45 o 
  -1  -4  11        3.69       12.44     13.65 o 
   0  -4  11       32.15       29.23     22.75 o 
   1  -4  11      220.26      268.09     50.06 o 
   2  -4  11        6.08        7.58     24.27 o 
   3  -4  11      163.52      137.33     31.96 o 
   4  -4  11       26.55       -6.49     22.15 o 
   5  -4  11       10.73        5.65     11.21 o 
  -2  -3  11       34.78       44.39     19.92 o 
  -1  -3  11       63.64      118.22     31.85 o 
   0  -3  11        3.85        6.47     21.24 o 
   1  -3  11       42.08      131.46     42.98 o 
   2  -3  11       47.50       35.39     20.23 o 
   3  -3  11       78.19       55.52     27.10 o 
   4  -3  11        6.89       24.98     23.82 o 
   5  -3  11       48.67       49.32     19.05 o 
   6  -3  11       44.99       60.20     21.88 o 
  -2  -2  11        7.18       21.64     15.27 o 
  -1  -2  11        7.23        4.15     17.70 o 
   0  -2  11        2.42        1.92     18.81 o 
   1  -2  11       51.78       54.81     30.64 o 
   2  -2  11       25.37       16.28     28.52 o 
   3  -2  11        0.34      -19.21     19.82 o 
   4  -2  11       26.24       49.96     17.62 o 
   5  -2  11        9.51       20.27     18.48 o 
   6  -2  11        1.08       19.75     32.76 o 
   7  -2  11        8.45       44.95     30.34 o 
  -2  -1  11       43.84       82.92     31.85 o 
  -1  -1  11        6.19       23.06     19.11 o 
   0  -1  11        3.31      -16.38     16.38 o 
   1  -1  11      195.65      228.95     43.18 o 
   2  -1  11       23.48       10.62     19.01 o 
   3  -1  11        7.80       34.89     30.24 o 
   4  -1  11      161.93      168.67     23.18 o 
   5  -1  11        9.54       14.76     15.42 o 
   6  -1  11      116.69      106.27     22.35 o 
   7  -1  11       49.55        3.74     19.72 o 
  -2   0  11       40.11       48.36     12.99 o 
  -1   0  11        0.79       -5.73      9.80 o 
   0   0  11       73.23       98.52     18.87 o 
   1   0  11      115.86      101.71     19.49 o 
   2   0  11      263.15      253.17     24.64 o 
   3   0  11      131.77      124.57     16.74 o 
   4   0  11       36.08       33.52     19.58 o 
   5   0  11      222.26      251.79     26.60 o 
   6   0  11      141.50      156.04     37.32 o 
   7   0  11        0.08       21.74     24.37 o 
   8   0  11       61.80       38.43     20.83 o 
  -1   1  11        0.17       15.96     14.46 o 
   0   1  11       16.19       11.61     13.07 o 
   1   1  11       23.45       29.44     25.18 o 
   2   1  11       69.73       76.00     17.79 o 
   3   1  11        1.34       -6.35     14.26 o 
   4   1  11        1.66        9.77     10.29 o 
   5   1  11      213.96      238.16     42.62 o 
   6   1  11        2.13       15.73     14.18 o 
   7   1  11      145.14      113.03     52.43 o 
   8   1  11       97.51       71.42     28.97 o 
  -1   2  11       40.82       46.09     13.63 o 
   0   2  11        9.04       26.67     14.56 o 
   1   2  11      151.80      157.60     20.75 o 
   2   2  11       15.02        9.31     17.55 o 
   3   2  11        1.09       35.33     22.30 o 
   4   2  11      140.50      109.39     22.96 o 
   5   2  11       10.70       30.21     14.56 o 
   6   2  11       33.14       46.71     19.42 o 
   7   2  11        6.07       17.37     16.12 o 
   8   2  11        2.53        0.19     15.67 o 
   0   3  11      120.02      163.42     39.03 o 
   1   3  11      214.71      258.66     32.51 o 
   2   3  11        0.12        1.06     11.86 o 
   3   3  11      184.51      181.25     26.19 o 
   4   3  11      563.80      589.30     34.64 o 
   5   3  11        5.05       40.98     19.67 o 
   6   3  11       68.29       69.51     19.54 o 
   7   3  11      251.02      258.79     33.60 o 
   8   3  11        0.01       17.64     12.76 o 
   0   4  11      119.48      111.64     33.07 o 
   1   4  11        5.21        4.10     24.78 o 
   2   4  11       76.61       52.20     26.60 o 
   3   4  11      130.16      188.40     32.27 o 
   4   4  11       84.73       56.63     18.74 o 
   5   4  11      239.26      246.73     22.63 o 
   6   4  11      220.94      245.39     55.27 o 
   7   4  11       95.99      105.98     22.87 o 
   8   4  11      300.18      289.71     40.38 o 
   1   5  11       28.52       23.46     19.01 o 
   2   5  11       12.13       26.39     19.92 o 
   3   5  11        5.93       -9.92     12.15 o 
   4   5  11       26.53       36.68     17.54 o 
   5   5  11      184.74      203.57     29.06 o 
   6   5  11        0.07       23.89     15.40 o 
   7   5  11       23.09       58.48     20.93 o 
   8   5  11      238.88      216.31     32.42 o 
   3   6  11        8.41       11.23     24.17 o 
   4   6  11       13.96       12.35     15.34 o 
   5   6  11       15.00       36.92     16.95 o 
   6   6  11       81.96       42.40     15.91 o 
   7   6  11        3.31       47.96     29.17 o 
   5   7  11        0.08       17.51     15.06 o 
   6   7  11       12.23        2.41     26.65 o 
   0  -4  12       53.20       83.73     35.90 o 
   1  -4  12       14.67       22.05     22.35 o 
   2  -4  12      168.22      138.34     35.50 o 
   3  -4  12       28.56       16.21     15.77 o 
   0  -3  12        3.16       16.89     25.28 o 
   1  -3  12       13.83       13.45     25.89 o 
   2  -3  12      201.44      230.57     53.60 o 
   3  -3  12        0.94        8.49     25.58 o 
   4  -3  12       60.24       46.29     44.45 o 
   5  -3  12       67.71       34.89     20.93 o 
   0  -2  12       26.31       56.83     25.08 o 
   1  -2  12        5.03       17.29     23.97 o 
   2  -2  12       10.50       13.65     29.23 o 
   3  -2  12       95.58       78.27     25.48 o 
   4  -2  12       17.56       11.78     16.25 o 
   5  -2  12       14.53        4.47     13.91 o 
   0  -1  12       12.39      -11.43     17.90 o 
   1  -1  12        6.89       22.55     20.23 o 
   2  -1  12        8.87       19.32     30.44 o 
   3  -1  12       24.45       -5.97     25.58 o 
   4  -1  12       11.76       19.21     34.59 o 
   5  -1  12       35.21       40.96     27.10 o 
   6  -1  12        0.45      -21.74     27.10 o 
   0   0  12      114.01       96.27     26.90 o 
   1   0  12        0.10      -13.25     17.60 o 
   2   0  12      163.65      173.74     40.35 o 
   3   0  12        0.62       36.00     21.14 o 
   4   0  12        3.21        6.98     24.07 o 
   5   0  12      114.45      156.34     42.07 o 
   6   0  12        8.41       55.11     27.51 o 
   7   0  12       32.14       15.07     28.72 o 
   0   1  12       42.66       84.13     21.29 o 
   1   1  12       20.78       47.40     25.43 o 
   2   1  12      129.81      166.06     26.19 o 
   3   1  12        4.69        8.71     12.41 o 
   4   1  12       44.63        9.27     39.29 o 
   5   1  12      106.42       64.33     20.48 o 
   6   1  12       53.57       64.99     18.00 o 
   7   1  12       16.77        7.58     26.09 o 
   1   2  12        7.05       19.94     12.59 o 
   2   2  12       64.94       69.76     16.32 o 
   3   2  12        2.15        9.19     13.94 o 
   4   2  12        8.44       34.95     31.75 o 
   5   2  12      106.08      137.37     30.74 o 
   6   2  12       12.37       45.86     19.47 o 
   7   2  12        2.76       19.31     21.99 o 
   1   3  12        7.45       20.70     20.33 o 
   2   3  12       29.27       42.69     17.04 o 
   3   3  12        9.74       16.56     14.56 o 
   4   3  12        2.36       12.54     38.73 o 
   5   3  12      158.42      126.85     20.24 o 
   6   3  12        4.57       20.45     16.72 o 
   7   3  12        0.70        8.05     15.93 o 
   2   4  12        8.20        8.02     13.31 o 
   3   4  12        0.66       14.99     14.48 o 
   4   4  12       60.88       68.99     18.42 o 
   5   4  12      195.75      194.98     31.74 o 
   6   4  12        9.31       19.97     21.59 o 
   7   4  12       78.72       41.62     16.83 o 
   4   5  12       19.64       34.39     15.96 o 
   5   5  12        7.70       25.06     14.20 o 
   6   5  12       73.85       68.09     19.85 o 
   2  -1  13       24.83       75.74     36.10 o 
   3  -1  13        0.38       28.82     34.08 o 
   4  -1  13        3.03      -25.08     25.08 o 
   2   0  13       52.21       65.73     31.35 o 
   3   0  13       31.05       35.39     24.67 o 
   4   0  13       37.90       47.02     26.09 o 
   5   0  13       40.86       38.33     27.81 o 
   4   1  13       35.59       27.10     24.07 o 
   5   1  13        3.23        9.61     25.69 o 
   3   2  13       19.02       29.22     13.99 o 
   4   2  13        0.18       25.53     14.17 o 
   5   2  13        3.48        4.62     18.15 o 
                                                 
